# Supplementary material for: Dyslipidemias and cardiovascular risk scores in urban and rural populations in north-western Tanzania and southern Uganda
Source: PLoS One. 2019 Dec 6;14(12):e0223189. doi: 10.1371/journal.pone.0223189 (PMC6897412; doi:10.1371/journal.pone.0223189)
Supplement: S1 Appendix — (XLS) [file pone.0223189.s002.xls]

## Sheet: Sheet1
sex	phys8	agecat	margp	hhowntotgp	fruit1s	bmicat	waistyn	chol	hdl	ldl	trigl	apoa	apob	place	ppwt	water2	smokegp	country	stratum2	educgp2	emplgp2	incomegp2	alccat	dmdiagtrt	hivdiagtrt	hbpdiagtrt	ID
Female	Walk	35-44	Married/living as married	3		Overweight	Yes	6.2	1.1	3.8	2.7	1.63	1.24	District town	0.390882	Other	Never	Tanzania	District town Geita	Primary	Not employed	<38	Never drinker	Negative	Negative	Negative	0001
Female	Walk	25-34	Married/living as married	3		Normal	No	3.1	0.9	1.3	1.4	1.39	0.53	Rural	0.157234	Well	Never	Tanzania	Kahama rural	None/incomplete primary	Self-employed	<38	Never drinker	Negative	Negative	Negative	0002
Female	Walk	35-44	Widowed/separated/divorced	5+	No	Overweight	Yes	7	2.1	4.2	1.04	2.08	1.39	Municipality	0.36244	Tap in house/cmpd	Never	Uganda	Entebbe Municipality	Primary	Self-employed	>=38	Healthy drinker	Negative	Positive and not on treatment	Negative	0003
Male	Walk	<25	Single	5+	Yes	Normal	No	4.1	1.4	2.7	0.35	1.29	0.76	Municipality	0.36244	Tap in house/cmpd	Never	Uganda	Entebbe Municipality	Secondary or above	Not employed	<38	Never drinker	Negative	Negative	Negative	0004
Female	Vehicle	45+	Widowed/separated/divorced	5+		Normal	No	3.9	1.4	2.2	0.7	1.26	0.65	Municipality	4.51009	Well	Never	Tanzania	Mwanza Municipality	None/incomplete primary	Not employed	<38	Ex drinker	Negative	Negative	Negative	0005
Female	Vehicle	35-44	Married/living as married	3	No	Obese	Yes	4.9	0.7	3.4	1.38	0.79	1.36	District town	0.878363	Tap in house/cmpd	Never	Uganda	District town Wakiso	Primary	Formal employment	>=38	Ex drinker	Negative	Negative	Negative	0006
Female	Walk	<25	Widowed/separated/divorced	5+	Yes	Normal	No	4.6	1.2	2.7	1.2	1.14	0.67	Rural	0.318036	Well	Never	Tanzania	Geita rural	None/incomplete primary	Self-employed	<38	Never drinker	Negative	Negative	Negative	0007
Female	Walk	25-34	Widowed/separated/divorced	1	Yes	Underwt	No	2.9	1.1	1.1	0.86	1.27	0.62	Rural	0.141107	Well	Never	Tanzania	Kahama rural	Primary	Self-employed	<38	Never drinker	Negative	Negative	Negative	0008
Female	Walk	25-34	Married/living as married	3	No	Normal	Yes	3	0.7	1.7	0.8	0.97	0.58	Rural	0.242154	Well	Never	Tanzania	Geita rural	None/incomplete primary	Self-employed	<38	Never drinker	Negative	Negative	Negative	0009
Male	Bicycle	<25	Single	5+	Yes	Normal	No	4.5	1.7	2.4	1.2	1.62	0.72	District town	0.547235	Well	Never	Tanzania	District town Geita	Secondary or above	Not employed	<38	Never drinker	Negative	Negative	Negative	0010
Male	Bicycle	25-34	Married/living as married	3	Yes	Normal	No	4.4	1.3	2.6	0.7	1.36	0.84	District town	0.390882	Well	Current	Tanzania	District town Geita	Primary	Self-employed	<38	Never drinker	Negative	Positive and not on treatment	Negative	0011
Female	Walk	45+	Widowed/separated/divorced	1	No	Normal	No	4.4	1.7	2.2	0.76	1.71	0.77	Rural	1.15923	Well	Never	Uganda	Rural Mpigi	None/incomplete primary	Not employed	<38	Never drinker	Negative	Negative	Positive and not on treatment	0012
Female	Walk	<25	Married/living as married	4	No	Normal	No	3.4	1	1.6	0.96	1.27	0.74	Rural	0.14304	Well	Never	Tanzania	Kahama rural	None/incomplete primary	Self-employed	<38	Ex drinker	Negative	Negative	Negative	0013
Female	Walk	<25	Married/living as married	4		Overweight	Yes							Rural	0.14734	Well	Never	Tanzania	Geita rural	None/incomplete primary	Self-employed	<38	Ex drinker	Negative	Negative	Positive and not on treatment	0014
Male	Bicycle	35-44	Married/living as married	4	Yes	Normal	No	3.9	1.8	1.9	0.4	1.61	0.59	Rural	0.14734	Well	Exsmoker	Tanzania	Geita rural	None/incomplete primary	Self-employed	<38	Never drinker	Negative	Negative	Negative	0015
Female	Walk	<25	Married/living as married	5+		Normal	No	1.7	0.6	0.7	0.8	0.97	0.35	Rural	0.157234	Well	Never	Tanzania	Kahama rural	None/incomplete primary	Self-employed	<38	Never drinker	Negative	Negative	Negative	0016
Male	Walk	<25	Single	5+	Yes	Normal	No	3.2	0.9	1.9	1	1.03	0.57	Rural	0.211376	Well	Never	Tanzania	Geita rural	Primary	Self-employed	<38	Never drinker	Negative	Negative	Negative	0017
Male	Walk	<25	Single	5+	Yes	Normal	No	4.8	1.2	2.9	0.7	1.29	0.82	District town	0.497486	Well	Never	Tanzania	District town Geita	Secondary or above	Formal employment	>=38	Never drinker	Negative	Negative	Negative	0018
Male	Walk	25-34	Single	5+	No	Normal	No	4	1	2.4	0.86	1.07	0.77	Rural	1.15923	Well	Never	Uganda	Rural Mpigi	Secondary or above	Formal employment	>=38	Never drinker	Negative	Negative	Negative	0019
Female	Vehicle	25-34	Married/living as married	5+	Yes	Overweight	Yes	6	1.1	3.8	2.59	1.11	1.63	Rural	2.1497	Tap in house/cmpd	Never	Uganda	Rural Wakiso	Primary	Not employed	>=38	Unhealthy drinker	Negative	Positive and not on treatment	Positive and not on treatment	0020
Male	Bicycle	45+	Married/living as married	4		Normal	No	3.8	0.8	2	1.7	1.45	0.82	Rural	0.141107	Well	Never	Tanzania	Kahama rural	Primary	Formal employment	>=38	Ex drinker	Negative	Negative	Negative	0021
Female	Bicycle	<25	Married/living as married	3	Yes	Normal	No	3	1	1.5	0.5	1.1	0.55	Rural	0.252459	Well	Never	Tanzania	Geita rural	Secondary or above	Self-employed	<38	Never drinker	Negative	Negative	Negative	0022
Female	Walk	<25	Single	4	Yes	Normal	No	3	1.1	1.7	0.44	1.1	0.59	District town	0.878363	Well	Never	Uganda	District town Wakiso	Secondary or above	Formal employment	>=38	Never drinker	Negative	Negative	Negative	0023
Male	Walk	35-44	Married/living as married	5+	No	Overweight	Yes	5.1	1.1	3.4	0.87	1.38	1.17	Municipality	0.36244	Tap in house/cmpd	Current	Uganda	Entebbe Municipality	Primary	Not employed	<38	Healthy drinker	Negative	Negative	Negative	0024
Female	Vehicle	45+	Widowed/separated/divorced	5+	No	Normal	Yes	7.9	1.3	6	1.5	0.93	2.16	Municipality	0.36244	Tap in house/cmpd	Never	Uganda	Entebbe Municipality	None/incomplete primary	Not employed	>=38	Never drinker	Negative	Negative	Positive and on treatment	0025
Male	Walk	45+	Married/living as married	3	Yes	Normal	No	4.2	1	2.2	1.5	1.22	0.8	Rural	0.252459	Well	Current	Tanzania	Geita rural	None/incomplete primary	Self-employed	<38	Ex drinker	Negative	Negative	Negative	0026
Female	Walk	25-34	Married/living as married	5+	Yes	Normal	No	3.9	1.8	1.8	0.88	1.83	0.77	Rural	2.1497	Well	Never	Uganda	Rural Wakiso	None/incomplete primary	Self-employed	>=38	Never drinker	Negative	Negative	Negative	0027
Male	Walk	35-44	Widowed/separated/divorced	5+	Yes	Normal	No	5.6	0.9	3.3	3.2	1.3	1.31	Rural	2.1497	Tap in house/cmpd	Never	Uganda	Rural Wakiso	None/incomplete primary	Self-employed	<38	Never drinker	Negative	Positive and on treatment	Negative	0028
Female	Vehicle	35-44	Widowed/separated/divorced	5+	Yes	Overweight	Yes	5.7	1.2	3.7	1.19	1.44	1.34	Rural	2.1497	Well	Never	Uganda	Rural Wakiso	Secondary or above	Self-employed	>=38	Healthy drinker	Negative	Negative	Negative	0029
Male	Walk	25-34	Widowed/separated/divorced	5+	Yes	Normal	No	5.2	1.2	3.7	0.71	1.29	1.14	Rural	2.1497	Tap in house/cmpd	Exsmoker	Uganda	Rural Wakiso	Secondary or above	Formal employment	>=38	Healthy drinker	Negative	Negative	Positive and not on treatment	0030
Female	Bicycle	<25	Single	3	No	Underwt	No	4.5	1.7	2.3	0.6	1.66	0.68	District town	0.497486	Well	Never	Tanzania	District town Geita	Primary	Not employed	<38	Never drinker	Negative	Negative	Negative	0031
Female	Walk	25-34	Married/living as married	5+	Yes	Overweight	No	3.4	0.8	2	0.96	1.05	0.77	Rural	1.15923	Well	Never	Uganda	Rural Mpigi	Secondary or above	Not employed	<38	Healthy drinker	Negative	Negative	Negative	0032
Male	Walk	35-44	Married/living as married	5+	No	Normal	No	3.2	1.3	0.9	1.6	1.46	0.34	Rural	0.199633	Well	Current	Tanzania	Geita rural	None/incomplete primary	Self-employed	<38	Ex drinker	Negative	Negative	Negative	0033
Male	Bicycle	25-34	Single	5+	No	Normal	No	3.5	1.4	1.5	0.9	1.34	0.52	District town	0.456029	Well	Never	Tanzania	District town Geita	Secondary or above	Formal employment	>=38	Ex drinker	Negative	Negative	Negative	0034
Female	Vehicle	45+	Married/living as married	5+		Obese	Yes	6.6	0.9	4.3	2.1	1.54	1.36	District town	0.390882	Other	Never	Tanzania	District town Geita	None/incomplete primary	Self-employed	<38		Negative	Negative	Positive and not on treatment	0035
Female	Walk	25-34	Married/living as married	5+	Yes	Normal	No	2.6	0.5	1.3	1.2	0.8	0.54	Rural	0.318036	Well	Never	Tanzania	Geita rural	None/incomplete primary	Not employed		Never drinker	Negative	Negative	Negative	0036
Male	Vehicle	25-34	Married/living as married	5+		Normal	No	4.2	0.7	2.5	1.15	1.26	0.96	District town	0.655057	Tap in house/cmpd	Never	Tanzania	District town Kahama	Secondary or above	Formal employment	>=38	Never drinker	Negative	Negative	Negative	0037
Female	Vehicle	35-44	Married/living as married	4	No	Overweight	Yes	3.6	1	2.1	0.75	1.27	0.71	Rural	1.15923	Tap in house/cmpd	Never	Uganda	Rural Mpigi	Primary	Self-employed	<38	Never drinker	Negative	Negative	Negative	0038
Female	Walk	<25	Single	3	No	Overweight	Yes	4.1	1.2	2.8	0.82	1.46	0.94	District town	0.054045	Tap in house/cmpd	Never	Uganda	District town Mpigi	Secondary or above	Formal employment	<38	Never drinker	Negative	Negative	Negative	0039
Male	Vehicle	<25	Single	5+		Normal	No	4.2	1.1	2.2	1.5	1.56	0.75	District town	0.497486	Well	Current	Tanzania	District town Geita	Secondary or above	Self-employed	>=38	Unhealthy drinker	Negative	Negative	Negative	0040
Male	Bicycle	<25	Single	5+	Yes	Normal	No							District town	0.554279	Tap in house/cmpd	Never	Tanzania	District town Kahama	Primary	Self-employed	>=38	Never drinker	Negative	Negative	Negative	0041
Female	Vehicle	<25	Married/living as married	2	No	Normal	No	6.1	1.6	3.8	1.1	1.83	1.07	Municipality	4.85702	Other	Never	Tanzania	Mwanza Municipality	Secondary or above	Formal employment	<38	Never drinker	Negative	Negative	Negative	0042
Female	Bicycle	25-34	Widowed/separated/divorced	3	Yes	Overweight	Yes	3.9	0.3	1	2.8	1.26	0.68	Rural	0.242154	Well	Never	Tanzania	Geita rural	None/incomplete primary	Self-employed	<38	Never drinker	Negative	Negative	Negative	0043
Male	Walk	35-44	Widowed/separated/divorced	3		Normal	No	4.9	0.7	1.9	3.61	1.41	0.82	District town	0.450352	Tap in house/cmpd	Current	Tanzania	District town Kahama	Primary	Self-employed	>=38	Ex drinker	Negative	Positive and on treatment	Positive and not on treatment	0044
Female	Walk	25-34	Married/living as married	5+	Yes	Obese	Yes	7.4	1.6	4.8	1.9	1.81	1.59	Rural	0.199633	Other	Never	Tanzania	Geita rural	Secondary or above	Formal employment	>=38	Ex drinker	Negative	Negative	Negative	0045
Male	Walk	45+	Married/living as married	4	No	Normal	No	3.3	1.6	1.4	0.65	1.75	0.59	Rural	2.1497	Well	Never	Uganda	Rural Wakiso	None/incomplete primary	Not employed	<38	Healthy drinker	Negative	Negative	Positive and not on treatment	0046
Female	Bicycle	25-34	Married/living as married	2	Yes	Obese	Yes	3.9	0.7	2.4	1.32	1.1	0.77	District town	0.655057	Other	Never	Tanzania	District town Kahama	Primary	Self-employed	<38	Never drinker	Negative	Negative	Negative	0047
Female	Walk	25-34	Married/living as married	4	No	Normal	No	3.3	1.1	1.8	0.49	1.2	0.67	Rural	2.1497	Well	Never	Uganda	Rural Wakiso	Primary	Not employed	<38	Healthy drinker	Negative	Positive and not on treatment	Negative	0048
Male	Bicycle	35-44	Married/living as married	3	No	Underwt	No	3.3	0.5	1.4	2.21	1.58	0.5	District town	0.655057	Well	Exsmoker	Tanzania	District town Kahama	None/incomplete primary	Self-employed	>=38	Ex drinker	Negative	Positive and not on treatment	Negative	0049
Female	Walk	<25	Married/living as married	3	Yes	Normal	No	3.8	1.2	2.1	0.8	1.75	0.7	Municipality	2.33856	Other	Never	Tanzania	Mwanza Municipality	Primary	Not employed	<38	Never drinker	Negative	Negative	Negative	0050
Female	Vehicle	<25	Single	3	No	Normal	No	4.2	1.3	2.5	0.5	1.35	0.87	District town	0.878363	Tap in house/cmpd	Never	Uganda	District town Wakiso	None/incomplete primary	Not employed	<38	Never drinker	Negative	Negative	Negative	0051
Female	Vehicle	25-34	Married/living as married	4	No	Overweight	Yes	6.2	1.3	3.8	1.8	1.63	1.13	Municipality	4.85702	Other	Never	Tanzania	Mwanza Municipality	Primary	Self-employed	<38	Never drinker	Negative	Negative	Negative	0052
Female	Walk	45+	Widowed/separated/divorced	5+	Yes	Normal	No	5.8	0.9	3.4	2.94	1.6	1.22	Rural	2.1497	Tap in house/cmpd	Never	Uganda	Rural Wakiso	Primary	Not employed	<38	Never drinker	Positive and not on treatment	Negative	Negative	0053
Female	Vehicle	25-34	Married/living as married	5+	Yes	Overweight	Yes	4.4	1.4	2.3	1.67	1.59	0.8	District town	0.878363	Tap in house/cmpd	Never	Uganda	District town Wakiso	Secondary or above	Not employed	<38	Never drinker	Negative	Negative	Negative	0054
Female	Walk	25-34	Widowed/separated/divorced	5+	Yes	Normal	No	4.9	1	3	1.5	1.41	0.94	District town	0.42095	Well	Never	Tanzania	District town Geita	Secondary or above	Self-employed	>=38	Never drinker	Negative	Positive and not on treatment	Negative	0055
Female	Walk	<25	Married/living as married	3	No	Normal	No	4.6	0.8	3	1.38	1.13	1.1	Rural	2.1497	Tap in house/cmpd	Never	Uganda	Rural Wakiso	None/incomplete primary	Not employed	<38	Ex drinker	Negative	Negative	Negative	0056
Female	Bicycle	<25	Single	5+		Underwt	No	2.2	0.7	1	0.32	1.03	0.27	District town	0.538142	Well	Never	Tanzania	District town Kahama	Primary	Self-employed	<38	Never drinker	Negative	Negative	Negative	0057
Female	Bicycle	25-34	Married/living as married	3	Yes	Normal	No	3.8	1	2.1	0.94	1.34	0.73	District town	0.450352	Tap in house/cmpd	Never	Tanzania	District town Kahama	None/incomplete primary	Not employed		Never drinker	Negative	Positive and on treatment	Negative	0058
Female	Walk	<25	Married/living as married	4	No	Normal	No	4.8	1.2	3.3	0.8	1.25	1.12	District town	0.390882	Well	Never	Tanzania	District town Geita	Primary	Self-employed	>=38	Never drinker	Negative	Negative	Negative	0059
Female	Walk	35-44	Widowed/separated/divorced	5+	No	Normal	No	4.6	1	3.4	0.81	1.12	1.04	Municipality	0.36244	Tap in house/cmpd	Never	Uganda	Entebbe Municipality	None/incomplete primary	Formal employment	<38	Never drinker	Negative	Negative	Negative	0060
Female	Vehicle	<25	Married/living as married	4	Yes	Normal	Yes	6.3	1.9	3.3	2.69	2.35	1.5	District town	0.054045	Tap in house/cmpd	Never	Uganda	District town Mpigi	Secondary or above	Self-employed	>=38	Never drinker	Negative	Negative	Negative	0061
Female	Walk	25-34	Married/living as married	5+		Underwt	No	2.6	0.9	1.1	0.8	1.11	0.44	Rural	0.318036	Well	Never	Tanzania	Geita rural	None/incomplete primary	Self-employed	<38	Never drinker	Negative	Negative	Negative	0062
Female	Walk	<25	Married/living as married	5+			No	3.6	0.8	2.5	0.66	1.19	0.93	Rural	0.157234	Well	Never	Tanzania	Kahama rural	None/incomplete primary	Not employed	<38	Never drinker	Negative	Negative	Positive and not on treatment	0063
Male	Vehicle	<25	Single	4	No	Normal	No	4.5	1.6	2.6	0.7	1.45	0.73	Municipality	5.74011	Other	Never	Tanzania	Mwanza Municipality	Primary	Self-employed	<38	Never drinker	Negative	Negative	Negative	0064
Female	Bicycle	25-34	Married/living as married	4	No	Normal								District town	0.480375	Tap in house/cmpd	Never	Tanzania	District town Kahama	Primary	Self-employed	<38	Never drinker	Negative	Negative	Negative	0065
Male	Vehicle	35-44	Married/living as married	3	Yes	Normal	No	5.2	2	2.7	0.6	1.93	0.8	Municipality	4.20942	Tap in house/cmpd	Current	Tanzania	Mwanza Municipality	Primary	Self-employed	<38	Never drinker	Negative	Negative	Positive and not on treatment	0066
Male	Vehicle	<25	Single	5+		Normal	No	5.7	1	3.1	3.2	1.35	0.98	District town	0.497486	Well	Never	Tanzania	District town Geita	Secondary or above	Not employed	<38	Never drinker	Negative	Negative	Negative	0067
Male	Walk	<25	Single	3	Yes	Normal	No	4.4	0.8	2.7	1	1.14	1.08	District town	0.054045	Tap in house/cmpd	Never	Uganda	District town Mpigi	Secondary or above	Self-employed	>=38	Healthy drinker	Negative	Negative	Negative	0068
Male	Bicycle	25-34	Married/living as married	3	Yes	Normal	No	3.8	0.8	2.5	0.59	1.44	0.9	Rural	0.133742	Other	Never	Tanzania	Kahama rural	Primary	Self-employed	>=38	Never drinker	Negative	Negative	Negative	0069
Male	Vehicle	25-34	Married/living as married	3	No	Normal	No	4.6	1.1	3.2	0.9	1.17	0.83	Municipality	5.74011	Other	Never	Tanzania	Mwanza Municipality	None/incomplete primary	Formal employment	>=38	Unhealthy drinker	Negative	Negative	Negative	0070
Male	Vehicle	25-34	Married/living as married	5+	Yes	Overweight	Yes	5	0.9	3	3.02	1.09	1.2	District town	0.878363	Tap in house/cmpd	Never	Uganda	District town Wakiso	Secondary or above	Formal employment	>=38	Never drinker	Negative	Negative	Negative	0071
Male	Vehicle	25-34	Single	5+	No	Normal	No	5.2	1.3	2.8	2	1.58	0.96	District town	0.450352	Tap in house/cmpd	Never	Tanzania	District town Kahama	Primary	Self-employed	>=38	Never drinker	Negative	Negative	Negative	0072
Male	Walk	<25	Single	4		Underwt	No	4.5	0.7	2.3	1.98	1.3	1.01	Rural	0.14304	Other	Never	Tanzania	Kahama rural	Secondary or above	Not employed	<38	Never drinker	Negative	Negative	Negative	0073
Female	Walk	25-34	Married/living as married	3	No	Normal	No	5.3	1.2	3.5	0.6	1.29	1.02	Rural	0.199633	Well	Never	Tanzania	Geita rural	Primary	Self-employed	<38	Never drinker	Negative	Negative	Negative	0074
Female	Walk	45+	Widowed/separated/divorced	3		Normal	No	4.7	0.9	3	1.2	1.23	0.91	Rural	0.14734	Well	Never	Tanzania	Geita rural	None/incomplete primary	Self-employed	<38	Never drinker	Negative	Negative	Positive and not on treatment	0075
Female	Vehicle	<25	Single	5+	Yes	Normal	No	5.9	1.4	3.9	1.09	1.7	1.24	Municipality	0.36244	Tap in house/cmpd	Exsmoker	Uganda	Entebbe Municipality	Secondary or above	Not employed		Unhealthy drinker	Negative	Negative	Negative	0076
Female	Bicycle	25-34	Single	5+	Yes	Normal	No	4.1	1.2	2.2	1.2	1.48	0.72	District town	0.547235	Well	Never	Tanzania	District town Geita	Secondary or above	Not employed		Never drinker	Negative	Negative	Negative	0077
Male	Walk	<25	Single	3	No	Underwt	No	2.5	0.6	1.2	1	0.95	0.43	Rural	0.242154	Well	Never	Tanzania	Geita rural	Primary	Self-employed		Never drinker	Negative	Negative	Negative	0078
Male	Vehicle	35-44	Married/living as married	4	No	Normal	No	4	0.8	2.6	1.33	1.14	0.94	Rural	2.1497	Well	Never	Uganda	Rural Wakiso	Primary	Formal employment	>=38	Never drinker	Negative	Negative	Negative	0079
Female	Walk	25-34	Married/living as married	5+	No	Normal	No	2.8	1	1.4	0.5	1.08	0.49	Rural	0.318036	Well	Never	Tanzania	Geita rural	Primary	Self-employed	<38	Never drinker	Negative	Negative	Negative	0080
Male	Bicycle	45+	Married/living as married	5+	No	Normal	No	4.4	1	2.7	1	1.06	0.75	Rural	0.318036	Well	Current	Tanzania	Geita rural	None/incomplete primary	Self-employed	>=38	Ex drinker	Negative	Negative	Negative	0081
Female	Bicycle	45+	Widowed/separated/divorced	4	Yes	Normal	No	3.6	0.8	1.5	1.17	1.37	0.64	Rural	0.141107	Well	Never	Tanzania	Kahama rural	None/incomplete primary	Self-employed	<38	Unhealthy drinker	Negative	Negative	Positive and not on treatment	0082
Female	Walk	25-34	Widowed/separated/divorced	2	Yes	Normal	Yes	3.4	0.9	1.8	0.8	1.2	0.66	Rural	0.252459	Well	Never	Tanzania	Geita rural	None/incomplete primary	Self-employed	<38	Never drinker	Negative	Negative	Negative	0083
Female	Walk	45+	Widowed/separated/divorced	3	Yes	Obese	Yes							District town	0.538142	Well	Never	Tanzania	District town Kahama	None/incomplete primary	Not employed	>=38	Never drinker	Negative	Negative	Negative	0084
Female	Vehicle	35-44	Married/living as married	5+	Yes	Normal	No	5	2	2.5	0.4	2.07	0.68	Municipality	2.33856	Tap in house/cmpd	Never	Tanzania	Mwanza Municipality	Secondary or above	Self-employed	<38	Ex drinker	Negative	Negative	Negative	0085
Female	Walk	<25	Single	4	No	Normal	No	3	1.3	1.5	0.66	1.34	0.48	Rural	2.1497	Well	Never	Uganda	Rural Wakiso	Secondary or above	Not employed	<38	Never drinker	Negative	Negative	Negative	0086
Male	Walk	25-34	Married/living as married	3	Yes	Normal	No	3.8	1.2	2.3	1.16	1.15	0.71	Rural	2.1497	Tap in house/cmpd	Current	Uganda	Rural Wakiso	None/incomplete primary	Self-employed	>=38	Ex drinker	Negative	Negative	Negative	0087
Male	Walk	45+	Married/living as married	0		Normal	No	2.2	0.8	0.8	0.8	1.05	0.34	Rural	0.221428	Well	Current	Tanzania	Geita rural	None/incomplete primary	Not employed	<38	Never drinker	Negative	Positive and not on treatment	Negative	0088
Female	Walk	45+	Widowed/separated/divorced	4	No	Overweight	Yes	4.4	2.7	2.1	0.5	1.79	0.78	District town	0.054045	Tap in house/cmpd	Never	Uganda	District town Mpigi	Secondary or above	Not employed	<38	Healthy drinker	Negative	Negative	Negative	0089
Female	Walk	<25	Single	5+	Yes	Underwt	No	3.1	0.9	1.7	0.7	1.01	0.73	Rural	2.1497	Well	Never	Uganda	Rural Wakiso	Secondary or above	Not employed	<38	Never drinker	Negative	Negative	Negative	0090
Female	Walk	25-34	Married/living as married	3	No	Normal	No	3.4	0.8	1.8	1.59	1.19	0.88	District town	0.054045	Tap in house/cmpd	Never	Uganda	District town Mpigi	Primary	Not employed	<38	Ex drinker	Negative	Positive and not on treatment	Negative	0091
Female	Vehicle	35-44	Married/living as married	5+	No	Overweight	Yes	3.9	0.7	2	3.18	1.29	0.89	Rural	1.15923	Well	Never	Uganda	Rural Mpigi	Primary	Not employed	<38	Never drinker	Negative	Negative	Negative	0092
Male	Vehicle	25-34	Married/living as married	4	Yes		No	4.2	1.5	2.3	0.96	1.49	0.69	Municipality	0.36244	Tap in house/cmpd	Never	Uganda	Entebbe Municipality	Secondary or above	Self-employed	>=38	Healthy drinker	Negative	Negative	Negative	0093
Female	Bicycle	35-44	Married/living as married	5+	Yes	Obese	Yes	3.6	1.5	1.9	0.34	1.53	0.58	District town	0.554279	Tap in house/cmpd	Never	Tanzania	District town Kahama	Secondary or above	Self-employed	>=38	Ex drinker	Negative	Positive and on treatment	Negative	0094
Female	Walk	25-34	Single	3		Normal	Yes	3.7	1.1	2	0.76	1.53	0.96	District town	0.600469	Tap in house/cmpd	Never	Tanzania	District town Kahama	Secondary or above	Self-employed	<38	Ex drinker	Negative		Negative	0095
Female	Walk	45+	Widowed/separated/divorced	2	No	Normal	No	4.8	1.4	2.6	0.98	1.47	1	Rural	1.15923	Well	Never	Uganda	Rural Mpigi	Primary	Not employed	<38	Never drinker	Negative	Negative	Negative	0096
Male	Walk	25-34	Married/living as married	1		Overweight	No	4.9	1.3	2.8	1.1	1.41	0.87	Rural	0.224587	Well	Current	Tanzania	Geita rural	Primary	Self-employed	>=38	Unhealthy drinker	Negative	Negative	Positive and not on treatment	0097
Female	Walk	45+	Widowed/separated/divorced	2	Yes	Normal	Yes	3.2	1.1	1.5	0.93	1.22	0.61	District town	0.054045	Well	Never	Uganda	District town Mpigi	Primary	Not employed	<38	Healthy drinker	Negative	Negative	Positive and not on treatment	0098
Male	Vehicle	25-34	Married/living as married	5+	No	Obese	Yes	5.5	1.1	3.3	4.59	1.39	1.35	District town	0.878363	Tap in house/cmpd	Never	Uganda	District town Wakiso	Secondary or above	Self-employed	>=38	Healthy drinker	Negative	Negative	Positive and not on treatment	0099
Female	Walk	35-44	Married/living as married	5+	Yes	Obese	Yes	7	1	4.8	1.6	1.46	1.41	District town	0.547235	Well	Never	Tanzania	District town Geita	Primary	Self-employed	>=38	Never drinker	Negative	Negative	Positive and not on treatment	0100
Female	Vehicle	25-34	Married/living as married	4	Yes	Normal	No	4.8	1.5	2.8	1.18	1.71	0.83	District town	0.554279	Tap in house/cmpd	Never	Tanzania	District town Kahama	Primary	Self-employed	<38	Never drinker	Negative	Negative	Negative	0101
Male	Walk	<25	Single	5+	No	Normal	No	3.6	1.2	2	0.74	1.8	0.74	Rural	0.141107	Well	Current	Tanzania	Kahama rural	Primary	Formal employment	>=38	Ex drinker	Negative	Negative	Negative	0102
Female	Vehicle	45+	Single	1	Yes	Underwt	No	5.3	0.9	3.7	0.9	1.26	1.11	Municipality	4.85702	Other	Never	Tanzania	Mwanza Municipality	None/incomplete primary	Self-employed	>=38	Never drinker	Negative	Negative	Negative	0103
Female	Walk	45+	Widowed/separated/divorced	5+	No	Underwt	No	5.2	2.1	2.9	0.5	2.22	0.84	Municipality	4.20942	Tap in house/cmpd	Current	Tanzania	Mwanza Municipality	None/incomplete primary	Self-employed	>=38	Never drinker	Negative	Negative	Negative	0104
Female	Vehicle	<25	Married/living as married	5+	Yes	Obese	Yes	3.9	1.4	1.7	1.8	2	0.74	Rural	2.1497	Well	Never	Uganda	Rural Wakiso	Secondary or above	Not employed	<38	Unhealthy drinker	Negative	Positive and not on treatment	Negative	0105
Female	Walk	25-34	Single	5+	No	Normal	No	4	1.7	1.6	0.64	1.84	0.51	Rural	0.147261	Tap in house/cmpd	Never	Tanzania	Kahama rural	Primary	Not employed	<38	Never drinker	Negative	Negative	Negative	0106
Male	Walk	25-34	Widowed/separated/divorced	5+	No	Normal	No	2.8	0.9	1.4	0.7	0.98	0.5	Rural	0.199633	Well	Current	Tanzania	Geita rural	None/incomplete primary	Self-employed	>=38	Never drinker	Negative	Negative	Negative	0107
Male	Vehicle	<25	Single	5+	Yes	Underwt	No	4.6	1.2	2.9	0.75	1.46	0.98	Rural	2.1497	Tap in house/cmpd	Never	Uganda	Rural Wakiso	Secondary or above	Formal employment	>=38	Never drinker	Negative	Negative	Negative	0108
Female	Walk	<25	Married/living as married	5+	Yes	Underwt	No	4.1	1.6	2.1	0.4	1.36	0.63	Rural	0.224587	Well	Never	Tanzania	Geita rural	Primary	Not employed	<38	Never drinker	Negative	Negative	Negative	0109
Female	Bicycle	35-44	Widowed/separated/divorced	5+		Normal	No	3.8	1.4	2	0.5	1.39	0.69	Rural	0.14734	Well	Never	Tanzania	Geita rural	None/incomplete primary	Self-employed	>=38	Never drinker	Negative	Negative	Negative	0110
Male	Bicycle	35-44	Married/living as married	4	No	Normal	No	3.7	0.9	2.1	0.89	1.49	0.8	Rural	0.147261	Well	Never	Tanzania	Kahama rural	None/incomplete primary	Self-employed	>=38	Never drinker	Negative	Negative	Negative	0111
Male	Vehicle	<25	Single	5+		Underwt	No	3.6	1.1	2.1	0.5	1.15	0.62	District town	0.497486	Well	Never	Tanzania	District town Geita	Secondary or above	Not employed	<38	Never drinker	Negative	Negative	Negative	0112
Female	Walk	45+	Married/living as married	5+	Yes	Overweight	Yes	5.6	1.1	3.5	2.31	1.38	1.4	Municipality	0.36244	Tap in house/cmpd	Never	Uganda	Entebbe Municipality	Primary	Not employed	>=38	Ex drinker	Positive and not on treatment	Positive and not on treatment	Positive and not on treatment	0113
Male	Vehicle	<25	Single	4	Yes	Normal	No	3.8	1	2	1.9	1.31	0.74	Rural	2.1497	Other	Never	Uganda	Rural Wakiso	Secondary or above	Formal employment	<38	Never drinker	Negative	Negative	Negative	0114
Male	Bicycle	<25	Single	5+	Yes	Normal	No	4	1.2	2.2	0.57	1.39	0.82	District town	0.538142	Other	Never	Tanzania	District town Kahama	Secondary or above	Not employed	<38	Never drinker	Negative	Negative	Negative	0115
Male	Vehicle	25-34	Married/living as married	5+	Yes	Normal	No	3.4	1.3	1.8	0.39	1.49	0.61	Rural	1.15923	Well	Never	Uganda	Rural Mpigi	Secondary or above	Self-employed	>=38	Healthy drinker	Negative	Negative	Negative	0116
Male	Walk	<25	Single	5+	Yes	Normal	No	4.2	0.9	2.6	1.4	1.44	0.98	District town	0.878363	Tap in house/cmpd	Never	Uganda	District town Wakiso	Secondary or above	Formal employment	>=38	Ex drinker	Negative	Negative	Negative	0117
Male	Vehicle	<25	Single	4	Yes	Normal	No	6.5	1.9	3.9	0.9	1.8	1.04	Municipality	4.20942	Other	Current	Tanzania	Mwanza Municipality	Secondary or above	Formal employment	>=38	Ex drinker	Negative	Negative	Negative	0118
Male	Walk	45+	Widowed/separated/divorced	4	No	Underwt	No	3.1	0.7	1.5	1.89	1.25	0.74	Rural	1.15923	Well	Exsmoker	Uganda	Rural Mpigi	None/incomplete primary	Self-employed	>=38	Unhealthy drinker	Negative	Negative	Negative	0119
Female	Walk	<25	Married/living as married	5+	No	Normal	No	3.6	1.4	1.9	0.62	1.31	0.8	Municipality	0.36244	Tap in house/cmpd	Never	Uganda	Entebbe Municipality	Secondary or above	Not employed	<38	Never drinker	Negative	Negative	Negative	0120
Female	Bicycle	<25	Single	5+	Yes	Normal	No	3.1	1.3	1.5	0.7	1.46	0.56	District town	0.456029	Well	Never	Tanzania	District town Geita	Secondary or above	Not employed	<38	Never drinker	Negative	Negative	Negative	0121
Female	Vehicle	25-34	Widowed/separated/divorced	5+	Yes	Normal	No	3.9	1.4	2	1.13	1.34	0.63	Rural	2.1497	Tap in house/cmpd	Never	Uganda	Rural Wakiso	Secondary or above	Self-employed	>=38	Ex drinker	Negative	Positive and on treatment	Negative	0122
Male	Bicycle	45+	Widowed/separated/divorced	3	No	Normal	No	4.5	2.1	1.8	0.9	1.79	0.66	District town	0.42095	Other	Never	Tanzania	District town Geita	None/incomplete primary	Self-employed	>=38	Never drinker	Negative	Negative	Negative	0123
Male	Vehicle	45+	Married/living as married	4	No	Normal	No	4.8	1.1	3	0.99	1.39	1.18	Rural	1.15923	Well	Exsmoker	Uganda	Rural Mpigi	Secondary or above	Formal employment	>=38	Never drinker	Negative	Negative	Negative	0124
Female	Walk	25-34	Single	5+	Yes	Obese	Yes	8.3	1.5	5.3	2.4	1.8	1.73	District town	0.497486	Well	Never	Tanzania	District town Geita	Primary	Self-employed	<38	Never drinker	Negative	Negative	Negative	0125
Female	Vehicle	25-34	Single	5+	Yes	Normal	No	6	1.4	4.1	1.11			District town	0.878363	Tap in house/cmpd	Never	Uganda	District town Wakiso	Secondary or above	Formal employment	<38	Ex drinker	Negative	Negative	Negative	0126
Male	Walk	<25	Single	4	Yes	Normal	No	3.6	1.2	2.2	0.6	1.25	0.7	Municipality	4.85702	Other	Never	Tanzania	Mwanza Municipality	Secondary or above	Not employed	<38	Never drinker	Negative	Negative	Negative	0127
Female	Vehicle	<25	Married/living as married	5+	Yes	Normal	No	3.8	1.5	1.8	1.09	1.51	0.67	Municipality	0.36244	Tap in house/cmpd	Never	Uganda	Entebbe Municipality	Secondary or above	Self-employed	>=38	Never drinker	Negative	Negative	Negative	0128
Female	Vehicle	45+	Widowed/separated/divorced	5+	Yes	Normal	No	5.8	1.5	3.8	0.91	1.54	1.32	Municipality	0.36244	Tap in house/cmpd	Never	Uganda	Entebbe Municipality	None/incomplete primary	Not employed	<38	Never drinker	Negative	Negative	Positive and not on treatment	0129
Female	Walk	25-34	Married/living as married	3	No	Normal	No	3.7	1.2	1.9	1.3	1.41	0.68	District town	0.054045	Tap in house/cmpd	Never	Uganda	District town Mpigi	Secondary or above	Not employed	<38	Never drinker	Negative	Negative	Negative	0130
Male	Vehicle	25-34	Married/living as married	5+	Yes	Normal	No	4.5	1.7	2.2	1.18	1.79	0.98	Rural	2.1497	Tap in house/cmpd	Exsmoker	Uganda	Rural Wakiso	None/incomplete primary	Self-employed	>=38	Healthy drinker	Negative	Positive and not on treatment	Negative	0131
Male	Walk	45+	Married/living as married	5+	No	Overweight	No	6.1	1.1	4	1.81	1.48	1.46	District town	0.054045	Tap in house/cmpd	Never	Uganda	District town Mpigi	Secondary or above	Self-employed	>=38	Never drinker	Negative	Negative	Negative	0132
Female	Walk	25-34	Married/living as married	3	Yes	Normal	No	2.2	0.5	1.1	0.92	0.82	0.52	District town	0.054045	Well	Never	Uganda	District town Mpigi	None/incomplete primary	Not employed	<38	Ex drinker	Negative	Positive and not on treatment	Negative	0133
Male	Bicycle	35-44	Married/living as married	5+		Normal	No	4.4	1	2.7	1.2	1.34	0.86	Rural	0.1225	Tap in house/cmpd	Exsmoker	Tanzania	Kahama rural	Primary	Self-employed	>=38	Never drinker	Negative	Positive and not on treatment	Negative	0134
Female	Vehicle	45+	Married/living as married	5+	No	Overweight	Yes	4.9	1	2.9	2.28	1.38	1.16	Rural	2.1497	Tap in house/cmpd	Never	Uganda	Rural Wakiso	None/incomplete primary	Not employed	<38	Never drinker	Positive and on treatment	Negative	Positive and on treatment	0135
Female	Walk	<25	Single	2	No	Normal	No	3.9	1.1	1.9	2.15	1.43	0.59	District town	0.878363	Tap in house/cmpd	Never	Uganda	District town Wakiso	Secondary or above	Not employed	<38	Never drinker	Negative	Negative	Negative	0136
Female	Walk	25-34	Married/living as married	3	No	Normal	No	4.3	1.5	2.3	0.9	1.46	0.84	District town	0.390882	Well	Never	Tanzania	District town Geita	None/incomplete primary	Not employed	<38	Never drinker	Negative	Negative	Negative	0137
Male	Vehicle	35-44	Widowed/separated/divorced	3	No	Normal	No	2	0.6	0.5	1.78	1.43	0.42	District town	0.054045	Well	Exsmoker	Uganda	District town Mpigi	None/incomplete primary	Self-employed	<38	Healthy drinker	Negative	Positive and not on treatment	Negative	0138
Male	Walk	<25	Single	5+	Yes	Normal	No	3.2	0.8	1.9	0.5	1.2	0.61	Municipality	4.85702	Other	Never	Tanzania	Mwanza Municipality	Secondary or above	Formal employment	>=38	Never drinker	Negative	Negative	Negative	0139
Female	Bicycle	<25	Married/living as married	3		Normal	Yes	2.8	0.3	1.5	1.4	0.89	0.81	Rural	0.153245	Well	Never	Tanzania	Kahama rural	None/incomplete primary	Self-employed	<38	Never drinker	Negative	Positive and not on treatment	Negative	0140
Male	Bicycle	<25	Married/living as married	3		Normal	No	3.3	0.7	1.5	1.88	1.31	0.68	Rural	0.133742	Tap in house/cmpd	Never	Tanzania	Kahama rural	Primary	Self-employed	<38	Never drinker	Negative	Negative	Negative	0141
Male	Walk	<25	Single	5+	Yes	Normal	No	3.5	0.8	2.3	0.77	1.14	0.84	Municipality	0.36244	Tap in house/cmpd	Never	Uganda	Entebbe Municipality	Secondary or above	Not employed	<38	Healthy drinker	Negative	Negative	Negative	0142
Male	Walk	45+	Widowed/separated/divorced	1	No	Normal	No	3.6	1.1	2	1.23	1.71	0.72	Rural	1.15923	Well	Exsmoker	Uganda	Rural Mpigi	None/incomplete primary	Self-employed	<38	Ex drinker	Negative	Negative	Negative	0143
Female	Vehicle	<25	Single	4	No	Normal	No	2.8	0.4	1.4	1.23	1.04	0.75	Rural	1.15923	Well	Never	Uganda	Rural Mpigi	None/incomplete primary	Not employed	<38	Never drinker	Negative	Negative	Negative	0144
Female	Walk	25-34	Married/living as married	1	Yes	Normal	No	5.5	1.4	3.4	1.3	1.6	1.07	Rural	0.252459	Well	Never	Tanzania	Geita rural	None/incomplete primary	Self-employed	<38	Never drinker	Negative	Negative	Negative	0145
Male	Bicycle	35-44	Married/living as married	5+	Yes	Normal	No	3.3	0.7	1.9	0.9	0.99	0.7	Rural	0.252459	Well	Never	Tanzania	Geita rural	Primary	Self-employed	<38	Ex drinker	Negative	Negative	Negative	0146
Male	Bicycle	<25	Married/living as married	1		Normal	No	2.1	0.2	1	1.19	0.97	0.47	Rural	0.133742	Tap in house/cmpd	Never	Tanzania	Kahama rural	Secondary or above	Formal employment	>=38	Ex drinker	Negative	Negative	Negative	0147
Female	Walk	<25	Married/living as married	3		Normal	Yes							Rural	0.153245	Well	Never	Tanzania	Kahama rural	Primary	Self-employed	<38	Never drinker			Negative	0148
Male	Bicycle	<25	Single	5+	No	Normal	No	4.4	1.1	2.8	1.41	1.42	1	District town	0.878363	Other	Never	Uganda	District town Wakiso	Secondary or above	Not employed	<38	Never drinker	Negative	Negative	Negative	0149
Female	Vehicle	45+	Married/living as married	4	Yes	Obese	Yes	3.4	1	1.9	1.81	1.33	0.75	Municipality	0.36244	Tap in house/cmpd	Never	Uganda	Entebbe Municipality	Secondary or above	Self-employed	>=38	Ex drinker	Negative	Negative	Negative	0150
Female	Vehicle	<25	Single	5+	Yes	Normal	No	4.1	0.9	2.5	0.9	1.15	0.72	Municipality	4.51009	Tap in house/cmpd	Never	Tanzania	Mwanza Municipality	Secondary or above	Not employed	<38	Never drinker	Negative	Negative	Negative	0151
Male	Bicycle	<25	Single	5+		Normal	No	3.6	0.4	2.4	1.3	0.59	1.02	Rural	0.14734	Well	Never	Tanzania	Geita rural	None/incomplete primary	Self-employed	>=38	Never drinker	Negative	Negative	Positive and not on treatment	0152
Male	Vehicle	45+	Married/living as married	3		Normal	No	4.7	2.8	1.8	0.7	2.73	0.6	Municipality	2.33856	Other	Current	Tanzania	Mwanza Municipality	Secondary or above	Not employed	<38	Unhealthy drinker	Negative	Negative	Positive and not on treatment	0153
Female	Walk	<25	Single	5+	Yes	Normal	No	5.1	1.6	3	0.8	1.48	0.81	Rural	0.199633	Other	Never	Tanzania	Geita rural	Secondary or above	Not employed		Never drinker	Negative	Negative	Negative	0154
Male	Vehicle	25-34	Single	3		Normal	No	3.4	1.2	1.4	0.95	1.37	0.49	District town	0.450352	Tap in house/cmpd	Never	Tanzania	District town Kahama	Primary	Formal employment	>=38	Never drinker	Negative	Negative	Negative	0155
Male	Vehicle	<25	Single	4	Yes	Normal	No	3.7	1	1.9	1.41	1.6	0.76	District town	0.655057	Other	Never	Tanzania	District town Kahama	Primary	Self-employed	<38	Unhealthy drinker	Negative	Negative	Negative	0156
Male	Vehicle	45+	Married/living as married	4	No									Municipality	5.74011	Tap in house/cmpd	Current	Tanzania	Mwanza Municipality	Primary	Self-employed	>=38	Never drinker				0157
Female	Walk	35-44	Married/living as married	5+	Yes	Overweight	No	6.1	1.4	4	1.69	1.5	1.37	Municipality	0.36244	Tap in house/cmpd	Never	Uganda	Entebbe Municipality	Secondary or above	Self-employed	>=38	Never drinker	Negative	Positive and on treatment	Negative	0158
Female	Walk	25-34	Married/living as married	5+		Normal	No	4.3	1.1	2.9	0.56	1.4	1	Rural	0.157234	Well	Never	Tanzania	Kahama rural	None/incomplete primary	Self-employed	<38	Ex drinker	Negative	Negative	Negative	0159
Female	Walk	25-34	Married/living as married	4	Yes	Overweight	Yes							Rural	2.1497	Tap in house/cmpd	Never	Uganda	Rural Wakiso	Secondary or above	Self-employed	>=38	Never drinker	Negative		Positive and not on treatment	0160
Male	Vehicle	35-44	Married/living as married	2	No	Normal	No	5.6	2.1	2.9	1.61	1.95	0.84	Rural	1.15923	Well	Never	Uganda	Rural Mpigi	None/incomplete primary	Formal employment	<38	Ex drinker	Negative	Negative	Positive and not on treatment	0161
Female	Walk	45+	Widowed/separated/divorced	1	Yes	Overweight	Yes							Rural	0.141107	Well	Exsmoker	Tanzania	Kahama rural	None/incomplete primary	Self-employed	<38	Ex drinker	Negative	Negative	Positive and not on treatment	0162
Male	Vehicle	35-44	Married/living as married	3	No	Overweight	Yes	5.2	0.8	2	4.82	1.48	0.55	District town	0.054045	Tap in house/cmpd	Never	Uganda	District town Mpigi	Secondary or above	Self-employed	>=38	Never drinker	Negative	Negative	Negative	0163
Male	Vehicle	25-34	Married/living as married	5+	Yes	Normal	No	2.3	0.4	0.9	1.87	1.12	0.58	Rural	2.1497	Well	Exsmoker	Uganda	Rural Wakiso	None/incomplete primary	Self-employed	>=38	Healthy drinker	Negative	Positive and not on treatment	Negative	0164
Female	Vehicle	<25	Single	3	No	Underwt	No	4.6	1.5	2.6	0.85	1.62	0.75	Rural	2.1497	Tap in house/cmpd	Never	Uganda	Rural Wakiso	Secondary or above	Formal employment	<38	Never drinker	Negative	Negative	Negative	0165
Male	Walk	<25	Single	3	Yes	Normal	No	3.8	1.2	2.4	0.5	1.65	0.76	Municipality	2.33856	Other	Never	Tanzania	Mwanza Municipality	Secondary or above	Formal employment	>=38	Never drinker	Negative	Negative	Negative	0166
Male	Walk	<25	Single	5+	No	Normal	No	5	1.4	3.2	0.8	1.67	1.04	Municipality	0.36244	Tap in house/cmpd	Never	Uganda	Entebbe Municipality	Secondary or above	Formal employment	>=38	Ex drinker	Negative	Negative	Negative	0167
Female	Vehicle	35-44	Married/living as married	5+	No	Overweight	Yes	5.1	1.6	3	0.9	1.39	0.9	District town	0.390882	Well	Never	Tanzania	District town Geita	None/incomplete primary	Self-employed	>=38	Ex drinker	Negative	Negative	Negative	0168
Male	Walk	<25	Single	5+	Yes	Normal	No	4.8	1.4	2.7	0.97	1.65	0.95	Rural	2.1497	Well	Never	Uganda	Rural Wakiso	Secondary or above	Not employed	<38	Never drinker	Negative	Negative	Negative	0169
Female	Vehicle	<25	Married/living as married	1	Yes	Normal	Yes	4.3	0.7	3.2	0.5	0.81	0.89	Municipality	4.85702	Other	Never	Tanzania	Mwanza Municipality	Primary	Self-employed	<38	Never drinker	Negative	Negative	Negative	0170
Female	Walk	45+	Married/living as married	1	Yes	Normal	No	4.8	1.1	3	1.36	1.61	1.17	Rural	0.141107	Well	Never	Tanzania	Kahama rural	None/incomplete primary	Self-employed	<38	Ex drinker	Negative	Negative	Positive and not on treatment	0171
Male	Bicycle	45+	Widowed/separated/divorced	4	No	Normal	No	2.4	0.5	0.9	1.3	0.99	0.44	Rural	0.14734	Well	Never	Tanzania	Geita rural	Primary	Self-employed	>=38	Never drinker	Negative	Negative	Positive and not on treatment	0172
Female	Walk	35-44	Married/living as married	4	No	Normal	No	3.8	1.3	1.8	1.61	1.52	0.71	District town	0.054045	Tap in house/cmpd	Never	Uganda	District town Mpigi	None/incomplete primary	Self-employed	<38	Healthy drinker	Negative	Negative	Negative	0173
Female	Bicycle	25-34	Married/living as married	5+	Yes	Normal	No	3.6	1.1	2.2	0.4	1.18	0.68	District town	0.497486	Well	Never	Tanzania	District town Geita	None/incomplete primary	Self-employed	>=38	Never drinker	Negative	Negative	Negative	0174
Female	Vehicle	35-44	Married/living as married	2	No	Normal	No	3.9	0.9	2.6	0.7	1.02	0.81	Municipality	5.74011	Other	Never	Tanzania	Mwanza Municipality	Primary	Self-employed	>=38	Never drinker	Negative	Negative	Positive and not on treatment	0175
Female	Bicycle	45+	Widowed/separated/divorced	1	Yes	Normal	Yes	3.8	0.4	2.3	1.4	1.13	1.01	Rural	0.153245	Well	Never	Tanzania	Kahama rural	None/incomplete primary	Self-employed	<38	Never drinker	Negative	Negative	Negative	0176
Male	Vehicle	35-44	Married/living as married	5+	Yes	Overweight	No	7.1	1.5	4.9	1.1	1.56	1.34	District town	0.547235	Well	Exsmoker	Tanzania	District town Geita	Secondary or above	Formal employment	>=38	Healthy drinker	Negative	Negative	Positive and not on treatment	0177
Female	Walk	25-34	Married/living as married	3	Yes	Normal	No	4.9	1.6	2.8	0.6	1.42	0.87	District town	0.390882	Well	Never	Tanzania	District town Geita	None/incomplete primary	Not employed	<38	Never drinker	Negative	Positive and not on treatment	Negative	0178
Male	Vehicle	25-34	Single	5+	Yes	Normal	No	3.6	1.1	2	0.7	1.37	1.19	Municipality	2.33856	Tap in house/cmpd	Never	Tanzania	Mwanza Municipality	Secondary or above	Self-employed	>=38	Ex drinker	Negative	Negative	Positive and not on treatment	0179
Female	Bicycle	35-44	Married/living as married	4	Yes	Normal	Yes	3.9	1.2	2.1	0.9	1.52	0.71	Rural	0.141107	Well	Never	Tanzania	Kahama rural	Primary	Self-employed	<38	Never drinker	Negative	Negative	Negative	0180
Male	Walk	25-34	Married/living as married	4	No	Overweight	No	3.2	1	1.7	1.12	1.2	0.57	Municipality	0.36244	Tap in house/cmpd	Never	Uganda	Entebbe Municipality	Secondary or above	Self-employed	>=38	Never drinker	Negative	Negative	Negative	0181
Male	Walk	45+	Married/living as married	2	No	Normal	No	2.8	1.3	1.2	0.72	1.4	0.25	District town	0.054045	Well	Exsmoker	Uganda	District town Mpigi	None/incomplete primary	Formal employment	<38	Healthy drinker	Negative	Negative	Negative	0182
Male	Walk	35-44	Married/living as married	1	No	Normal	No	3.6	1.1	1.7	1.21	1.33	0.39	District town	0.480375	Other	Current	Tanzania	District town Kahama	Primary	Self-employed	>=38	Unhealthy drinker	Negative	Positive and not on treatment	Negative	0183
Male	Bicycle	25-34	Single	5+	No	Normal	No	1.8	0.6	0.8	0.58	0.96	0.41	Rural	2.1497	Well	Current	Uganda	Rural Wakiso	None/incomplete primary	Self-employed	>=38	Healthy drinker	Negative	Negative	Negative	0184
Male	Bicycle	25-34	Single	5+	Yes	Overweight	No	4	1.2	2.3	1.6	1.74	0.5	Rural	0.14734	Well	Never	Tanzania	Geita rural	Primary	Self-employed	<38	Never drinker	Negative	Negative	Positive and not on treatment	0185
Male	Bicycle	<25	Single	3	No	Normal	No	2.2	0.3	1.2	0.8	0.67	0.5	Rural	0.242154	Well	Never	Tanzania	Geita rural	None/incomplete primary	Self-employed	<38	Ex drinker	Negative	Negative	Negative	0186
Female	Vehicle	<25	Married/living as married	3	Yes	Normal	No	3.6	1.6	1.6	0.5	1.76	0.59	Municipality	4.20942	Tap in house/cmpd	Never	Tanzania	Mwanza Municipality	Secondary or above	Self-employed	>=38	Never drinker	Negative	Negative	Negative	0187
Female	Bicycle	45+	Married/living as married	5+	Yes	Overweight	Yes	5.1	1.3	2.7	1.46	1.81	0.87	Rural	0.1225	Tap in house/cmpd	Never	Tanzania	Kahama rural	None/incomplete primary	Self-employed	<38	Never drinker	Negative	Negative	Negative	0188
Male	Vehicle	<25	Single	4	Yes	Normal	No	2.9	0.9	1.4	0.82	1.33	0.58	District town	0.054045	Tap in house/cmpd	Never	Uganda	District town Mpigi	Secondary or above	Formal employment	>=38	Ex drinker	Negative	Negative	Negative	0189
Female	Walk	<25	Single	3	Yes	Overweight	Yes	4.8	0.9	3.2	1.32	0.97	1.27	Municipality	0.36244	Tap in house/cmpd	Never	Uganda	Entebbe Municipality	Secondary or above	Formal employment	<38	Never drinker	Negative	Positive and not on treatment	Positive and not on treatment	0190
Male	Vehicle	25-34	Married/living as married	4	No	Normal	No	4.3	1.2	2.3	0.3	1.4	0.77	Municipality	2.33856	Other	Never	Tanzania	Mwanza Municipality	Secondary or above	Self-employed	>=38	Never drinker	Negative	Negative	Negative	0191
Female	Vehicle	35-44	Married/living as married	5+	No	Normal	No	4.3	1.4	2.4	0.94	1.66	0.9	Rural	1.15923	Well	Never	Uganda	Rural Mpigi	None/incomplete primary	Self-employed	<38	Never drinker	Negative	Negative	Positive and not on treatment	0192
Female	Walk	35-44	Widowed/separated/divorced	3	Yes	Overweight	Yes	4.7	1.6	2.7	1.02	1.41	0.93	Municipality	0.36244	Tap in house/cmpd	Never	Uganda	Entebbe Municipality	Primary	Self-employed	<38	Ex drinker	Negative	Negative	Negative	0193
Female	Vehicle	25-34	Widowed/separated/divorced	3	No	Obese	Yes	3.7	1.3	2	0.92	1.42	0.76	District town	0.054045	Well	Never	Uganda	District town Mpigi	Secondary or above	Not employed	<38	Ex drinker	Negative	Negative	Positive and on treatment	0194
Male	Walk	<25	Widowed/separated/divorced	2	No	Normal	No	5.7	1.2	3.8	1	1.5	1.05	Municipality	5.74011	Well	Never	Tanzania	Mwanza Municipality	Primary	Self-employed	<38	Ex drinker	Negative	Negative	Positive and not on treatment	0195
Female	Vehicle	<25	Married/living as married	5+	Yes	Normal	Yes	3.5	0.8	1.7	1.5	1.92	0.73	Municipality	5.74011	Tap in house/cmpd	Never	Tanzania	Mwanza Municipality	Secondary or above	Self-employed	>=38	Never drinker	Negative	Negative	Negative	0196
Female	Walk	<25	Single	4	No	Overweight	No	3.9	1.3	2.2	0.89	1.36	0.81	District town	0.878363	Tap in house/cmpd	Never	Uganda	District town Wakiso	Secondary or above	Not employed	<38	Never drinker	Negative	Negative	Negative	0197
Female	Bicycle	<25	Single	4	Yes	Underwt	No	3.9	1.7	2.6	0.5	1.57	0.83	District town	0.42095	Well	Never	Tanzania	District town Geita	Secondary or above	Self-employed	<38	Never drinker	Negative	Negative	Negative	0198
Male	Bicycle	25-34	Married/living as married	5+	Yes	Normal	No	3.1	0.9	1.6	0.92	1.29	0.62	Rural	0.1225	Well	Never	Tanzania	Kahama rural	Primary	Self-employed	<38	Never drinker	Negative	Negative	Positive and not on treatment	0199
Female	Walk	25-34	Married/living as married	3	No	Overweight	Yes	3.6	0.9	2.1	0.9	1.19	0.76	Rural	2.1497	Well	Never	Uganda	Rural Wakiso	None/incomplete primary	Not employed	<38	Never drinker	Negative	Positive and not on treatment	Negative	0200
Male	Bicycle	45+	Married/living as married	4	Yes	Underwt	No	2.2	0.1	0.4	2.4	0.69	0.7	Rural	0.242154	Well	Current	Tanzania	Geita rural	None/incomplete primary	Self-employed	<38	Never drinker	Negative	Negative	Negative	0201
Male	Vehicle	35-44	Married/living as married	4	Yes	Overweight	Yes	5.8	1.2	3.5	1.8	1.78	1.17	District town	0.497486	Well	Current	Tanzania	District town Geita	Secondary or above	Formal employment	>=38	Unhealthy drinker	Negative	Negative	Negative	0202
Male	Walk	25-34	Married/living as married	1	No	Normal	No	2.1	0.1	0.7	1.4	0.65	0.48	Rural	0.211376	Well	Current	Tanzania	Geita rural	None/incomplete primary	Self-employed	<38	Unhealthy drinker	Negative	Positive and not on treatment	Negative	0203
Male	Bicycle	45+	Widowed/separated/divorced	4		Underwt	No	4.5	2.2	1.8	0.74	2.13	0.67	District town	0.554279	Well	Exsmoker	Tanzania	District town Kahama	None/incomplete primary	Not employed	<38	Ex drinker	Negative	Positive and on treatment	Positive and not on treatment	0204
Female	Walk	25-34	Married/living as married	5+	No	Overweight	Yes	3.6	1.1	2	0.6	1.37	0.62	Rural	0.141107	Well	Never	Tanzania	Kahama rural	Primary	Self-employed	<38	Never drinker	Negative	Negative	Negative	0205
Female	Walk	45+	Widowed/separated/divorced	2	No	Overweight	Yes	5.9	1.2	2.9	2.4	1.45	0.83	Rural	0.252459	Well	Never	Tanzania	Geita rural	Secondary or above	Formal employment	>=38	Never drinker	Negative	Negative	Negative	0206
Male	Walk	<25	Single	2	Yes	Normal	No	3.8	1	2.2	0.73	1.16	0.63	District town	0.450352	Tap in house/cmpd	Never	Tanzania	District town Kahama	Secondary or above	Self-employed	>=38	Ex drinker	Negative	Negative	Negative	0207
Female	Walk	25-34	Married/living as married	5+	No	Normal	No	4.7	1.2	3	0.71	1.17	0.95	District town	0.878363	Tap in house/cmpd	Never	Uganda	District town Wakiso	Primary	Self-employed	>=38	Healthy drinker	Negative	Negative	Negative	0208
Male	Walk	<25	Single	2	No	Normal	No	3.2	0.9	1.7	0.82	1.25	0.68	District town	0.054045	Well	Never	Uganda	District town Mpigi	Secondary or above	Not employed	<38	Ex drinker	Negative	Negative	Negative	0209
Female	Vehicle	<25	Married/living as married	4	No	Normal	No	5.1	1.6	3	0.91	1.57	0.81	District town	0.878363	Tap in house/cmpd	Never	Uganda	District town Wakiso	Secondary or above	Not employed	<38	Ex drinker	Negative	Negative	Negative	0210
Female	Walk	45+	Married/living as married	4	No	Overweight	Yes	5.8	1.3	4.1	1.52	1.41	1.17	Rural	2.1497	Tap in house/cmpd	Never	Uganda	Rural Wakiso	Primary	Not employed	<38	Healthy drinker	Negative	Negative	Positive and not on treatment	0211
Male	Vehicle	<25	Single	5+		Underwt	No	2.2	0.8	0.9	0.7	1.28	0.43	Municipality	4.20942	Tap in house/cmpd	Exsmoker	Tanzania	Mwanza Municipality	Secondary or above	Not employed	<38	Never drinker	Negative	Negative	Negative	0212
Male	Bicycle	25-34	Married/living as married	3		Normal	No	3.3	1.4	2.1	0.79	1.41	0.48	District town	0.655057	Tap in house/cmpd	Exsmoker	Tanzania	District town Kahama	None/incomplete primary	Self-employed	>=38	Never drinker	Negative	Negative	Negative	0213
Female	Walk	25-34	Married/living as married	4	No	Overweight	Yes	4.4	1.1	2.5	1.57	1.42	0.95	District town	0.054045	Tap in house/cmpd	Never	Uganda	District town Mpigi	None/incomplete primary	Not employed	<38	Never drinker	Negative	Negative	Negative	0214
Male	Vehicle	45+	Widowed/separated/divorced	5+	Yes	Overweight	Yes	4.1	0.9	1.8	4.96	1.3	1.06	District town	0.878363	Tap in house/cmpd	Exsmoker	Uganda	District town Wakiso	Primary	Formal employment	>=38	Healthy drinker	Positive and on treatment	Negative	Positive and on treatment	0215
Female	Vehicle	45+	Widowed/separated/divorced	1	No	Underwt	No	3.1	0.9	1.4	1.13	1.23	1.01	Rural	1.15923	Well	Never	Uganda	Rural Mpigi	None/incomplete primary	Self-employed	<38	Ex drinker	Negative	Negative	Negative	0216
Female	Walk	<25	Single	5+	Yes	Normal	No	4.3	1.5	2.4	1.1	1.47	0.84	Municipality	4.51009	Well	Never	Tanzania	Mwanza Municipality	Secondary or above	Not employed	<38	Never drinker	Negative	Negative	Negative	0217
Female	Walk	45+	Married/living as married	4	Yes	Obese	Yes	5.3	2.1	2.5	1.1	1.93	0.81	District town	0.497486	Other	Never	Tanzania	District town Geita	Primary	Not employed	>=38	Never drinker	Negative	Negative	Positive and not on treatment	0218
Female	Bicycle	45+	Widowed/separated/divorced	3	Yes	Normal	No	3.8	1.4	2	0.7	1.42	0.58	Rural	0.211376	Well	Never	Tanzania	Geita rural	Secondary or above	Self-employed	<38	Ex drinker	Negative	Negative	Positive and not on treatment	0219
Male	Walk	<25	Single	5+		Normal	No	3.4	1.2	1.8	0.7	1.29	0.56	Municipality	4.85702	Other	Never	Tanzania	Mwanza Municipality	None/incomplete primary	Formal employment	>=38	Unhealthy drinker	Negative	Negative	Negative	0220
Male	Walk	45+	Widowed/separated/divorced	1	Yes	Underwt	No	3	1.6	0.7	1.19	2.02	0.51	Rural	1.15923	Well	Current	Uganda	Rural Mpigi	None/incomplete primary	Self-employed	<38	Unhealthy drinker	Negative	Negative	Positive and not on treatment	0221
Male	Walk	<25	Single	2	Yes	Normal	No	3.9	0.9	2.2	1.3	1.07	0.81	Rural	0.221428	Well	Current	Tanzania	Geita rural	Primary	Self-employed	>=38	Ex drinker	Negative	Negative	Negative	0222
Male	Walk	45+	Married/living as married	4	Yes	Overweight	No	7.3	1.8	4.5	2.76	1.89	1.33	District town	0.878363	Well	Never	Uganda	District town Wakiso	Secondary or above	Self-employed	>=38	Healthy drinker	Negative	Negative	Negative	0223
Female	Walk	<25	Married/living as married	4	Yes	Overweight	Yes	4.6	1	3	1.2	1.58	1.33	Rural	0.168545	Well	Never	Tanzania	Kahama rural	None/incomplete primary	Self-employed	<38	Never drinker	Negative	Negative	Negative	0224
Male	Vehicle	45+	Married/living as married	5+		Obese	Yes	5.1	0.9	3.2	1.3	1.24	1.02	District town	0.390882	Well	Never	Tanzania	District town Geita	Primary	Self-employed	>=38	Ex drinker	Negative	Negative	Negative	0225
Female	Walk	<25	Single	4	No	Normal	No	3.4	0.9	1.8	0.6	1.01	0.64	Rural	0.14734	Well	Never	Tanzania	Geita rural	None/incomplete primary	Self-employed		Never drinker	Negative	Negative	Negative	0226
Male	Vehicle	25-34	Single	3	Yes	Normal	No	4.5	1.1	3.1	0.7	1.25	0.89	Municipality	4.51009	Tap in house/cmpd	Never	Tanzania	Mwanza Municipality	Secondary or above	Self-employed	>=38	Never drinker	Negative	Negative	Negative	0227
Female	Vehicle	<25	Married/living as married	4	Yes	Underwt	No	4.8	1.2	3.6	0.6	1.32	1.16	Municipality	2.33856	Other	Never	Tanzania	Mwanza Municipality	Primary	Not employed	<38	Never drinker	Negative	Negative	Negative	0228
Male	Walk	45+	Widowed/separated/divorced	0	No	Normal	No	4.5	1.1	2.7	0.8	1.49	1.03	Rural	1.15923	Well	Exsmoker	Uganda	Rural Mpigi	Primary	Self-employed	<38	Unhealthy drinker	Negative	Negative	Negative	0229
Male	Bicycle	45+	Married/living as married	5+		Normal	No	3.3	1	2	0.9	1.2	0.62	Rural	0.14734	Well	Never	Tanzania	Geita rural	Primary	Self-employed	>=38	Never drinker	Negative	Negative	Negative	0230
Female	Vehicle	45+	Widowed/separated/divorced	5+	No	Obese	Yes	3.4	1.1	1.7	1.18	1.21	0.63	Rural	1.15923	Well	Never	Uganda	Rural Mpigi	None/incomplete primary	Self-employed	<38	Ex drinker	Negative	Negative	Negative	0231
Female	Bicycle	45+	Married/living as married	5+	Yes	Overweight	Yes	4.6	1.2	2.7	1.2	1.61	0.94	Rural	0.141107	Well	Never	Tanzania	Kahama rural	None/incomplete primary	Self-employed	<38	Never drinker	Negative	Negative	Negative	0232
Female	Walk	<25	Single	4	No	Normal	No	4.9	1.4	3.1	0.5	1.32	0.89	Municipality	4.85702	Other	Never	Tanzania	Mwanza Municipality	Secondary or above	Not employed	<38	Never drinker	Negative	Negative	Negative	0233
Male	Vehicle	25-34	Married/living as married	3	Yes	Normal	No	3.9	1.4	2	0.7	2.25	0.62	Municipality	5.74011	Well	Never	Tanzania	Mwanza Municipality	Primary	Self-employed	>=38	Never drinker	Negative	Negative	Negative	0234
Female	Vehicle	25-34	Married/living as married	4		Normal	No	4	1.6	2	0.7	1.56	0.6	Municipality	4.51009	Tap in house/cmpd	Never	Tanzania	Mwanza Municipality	Primary	Self-employed	<38	Never drinker	Negative		Negative	0235
Female	Vehicle	<25	Married/living as married	4	No	Normal	No	4.4	2.6	1.5	0.66	2.2	0.58	District town	0.878363	Tap in house/cmpd	Current	Uganda	District town Wakiso	Secondary or above	Self-employed	>=38	Healthy drinker	Negative	Negative	Negative	0236
Female	Vehicle	35-44	Married/living as married	4	No	Obese	Yes	4.9	1.3	2.9	1.27	1.64	1.19	Rural	2.1497	Tap in house/cmpd	Exsmoker	Uganda	Rural Wakiso	None/incomplete primary	Formal employment	>=38	Ex drinker	Negative	Negative	Negative	0237
Male	Walk	<25	Single	5+	No	Normal	No	3.2	0.8	2	0.92	0.81	0.77	District town	0.878363	Tap in house/cmpd	Never	Uganda	District town Wakiso	Secondary or above	Not employed	<38	Never drinker	Negative	Negative	Negative	0238
Female	Bicycle	25-34	Married/living as married	4		Normal	Yes	5.4	1.5	3.3	1.63	2.24	1.31	Rural	0.141107	Well	Never	Tanzania	Kahama rural	Primary	Self-employed	<38	Ex drinker	Negative	Negative	Negative	0239
Female	Walk	35-44	Widowed/separated/divorced	3		Overweight	Yes	6	1.6	3.5	1.05	1.83	1.06	District town	0.600469	Tap in house/cmpd	Never	Tanzania	District town Kahama	Secondary or above	Formal employment	>=38	Healthy drinker	Negative	Negative	Negative	0240
Female	Vehicle	35-44	Married/living as married	3	No	Normal	No	4.8	1.3	2.8	1.06	1.68	1.1	District town	0.878363	Tap in house/cmpd	Never	Uganda	District town Wakiso	Secondary or above	Formal employment	>=38	Ex drinker	Negative	Negative	Negative	0241
Female	Walk	<25	Single	3	No	Normal	No	3.6	0.9	1.7	1.3	1.08	0.65	District town	0.456029	Well	Never	Tanzania	District town Geita	Primary	Not employed	<38	Never drinker	Negative	Negative	Negative	0242
Male	Vehicle	25-34	Single	4	Yes	Normal	No	4.8	1.6	2.3	1.38	1.81	0.83	Rural	2.1497	Well	Current	Uganda	Rural Wakiso	Secondary or above	Self-employed	>=38	Healthy drinker	Negative	Negative	Negative	0243
Female	Vehicle	<25	Married/living as married	5+	Yes	Normal	No	3.9	1.4	1.8	0.91	1.62	0.64	District town	0.600469	Tap in house/cmpd	Never	Tanzania	District town Kahama	Primary	Not employed		Never drinker	Negative	Negative	Negative	0244
Female	Bicycle	25-34	Married/living as married	3	Yes	Normal	No	4.7	1.1	2.8	0.8	1.69	0.97	Rural	0.133742	Other	Never	Tanzania	Kahama rural	Primary	Self-employed	>=38	Never drinker	Negative	Negative	Negative	0245
Female	Walk	35-44	Single	3	Yes	Normal	No	2.5	1	1.3	0.67	1.42	0.48	Municipality	0.36244	Tap in house/cmpd	Never	Uganda	Entebbe Municipality	Primary	Self-employed	>=38	Healthy drinker	Negative	Positive and not on treatment	Positive and not on treatment	0246
Female	Bicycle	<25	Single	5+	Yes	Normal	No	3.9	1.6	1.9	0.7	1.5	0.6	District town	0.497486	Well	Never	Tanzania	District town Geita	Primary	Not employed		Never drinker	Negative	Negative	Negative	0247
Male	Walk	<25	Single	5+	No	Underwt	No	3.9	1.5	1.8	0.71	1.52	0.71	District town	0.054045	Tap in house/cmpd	Never	Uganda	District town Mpigi	Secondary or above	Not employed	<38	Never drinker	Negative	Negative	Negative	0248
Female	Vehicle	45+	Widowed/separated/divorced	5+	No	Underwt	No	7.5	1.1	5.6	1.48	1.36	1.99	Rural	2.1497	Other	Never	Uganda	Rural Wakiso	None/incomplete primary	Self-employed	<38	Ex drinker	Negative	Negative	Negative	0249
Male	Vehicle	45+	Married/living as married	3	No	Normal	No	3	1.6	0.9	0.68	1.86	0.35	Rural	1.15923	Well	Never	Uganda	Rural Mpigi	Secondary or above	Self-employed	<38	Healthy drinker	Negative	Negative	Positive and not on treatment	0250
Male	Walk	45+	Married/living as married	4	Yes	Normal	No	6.1	2.1	3.2	1.54	2.08	1.16	Municipality	0.36244	Tap in house/cmpd	Current	Uganda	Entebbe Municipality	Secondary or above	Self-employed	>=38	Healthy drinker	Negative	Negative	Negative	0251
Female	Bicycle	<25	Married/living as married	2	Yes	Normal	No	4	1	2.3	0.69	1.34	0.83	Rural	0.141107	Well	Never	Tanzania	Kahama rural	Primary	Self-employed	<38	Never drinker	Negative	Negative	Negative	0252
Male	Walk	35-44	Single	5+	Yes	Normal	No	7.4	0.6	0	26.82	1.47	0.77	Municipality	0.36244	Tap in house/cmpd	Current	Uganda	Entebbe Municipality	Secondary or above	Formal employment	>=38	Healthy drinker	Negative	Negative	Negative	0253
Male	Vehicle	35-44	Married/living as married	5+	Yes	Normal	No	3.6	1.1	2.1	0.6	1.18	0.65	District town	0.497486	Well	Exsmoker	Tanzania	District town Geita	Primary	Self-employed	>=38	Ex drinker	Negative	Negative	Negative	0254
Female	Walk	45+	Widowed/separated/divorced	3	No	Normal	Yes	4.2	1.3	2.1	1.4	1.51	0.66	Rural	0.199633	Well	Exsmoker	Tanzania	Geita rural	None/incomplete primary	Not employed	<38	Never drinker	Negative	Negative	Negative	0255
Male	Walk	25-34	Widowed/separated/divorced	5+	No	Normal	No	3.3	0.8	2.1	0.81	1.05	0.7	Municipality	0.36244	Tap in house/cmpd	Never	Uganda	Entebbe Municipality	Secondary or above	Self-employed	>=38	Healthy drinker	Negative	Negative	Negative	0256
Male	Walk	<25	Single	5+		Normal	No	4.1	0.5	1.5	5.8	1.24	0.72	Rural	0.168545	Well	Never	Tanzania	Kahama rural	None/incomplete primary	Formal employment	<38	Never drinker	Negative	Negative	Negative	0257
Female	Bicycle	25-34	Married/living as married	5+	Yes	Normal	No	3.6	0.2	1.6	1.65	0.62	1.28	Rural	0.141107	Well	Never	Tanzania	Kahama rural	Primary	Self-employed	<38	Never drinker	Negative	Positive and on treatment	Negative	0258
Male	Vehicle	25-34	Married/living as married	5+	No	Normal	No	5.1	1.4	3.1	1.13	1.65	1.25	Rural	2.1497	Tap in house/cmpd	Current	Uganda	Rural Wakiso	Primary	Self-employed	>=38	Healthy drinker	Negative	Negative	Negative	0259
Male	Walk	35-44	Married/living as married	5+	No	Underwt	No	3.1	1.3	1.5	0.7	1.26	0.53	Rural	0.252459	Well	Never	Tanzania	Geita rural	None/incomplete primary	Self-employed	>=38	Never drinker	Negative	Negative	Negative	0260
Female	Walk	35-44	Married/living as married	5+	No	Normal	No	4.9	1	3.1	0.97	1.24	1.07	District town	0.054045	Tap in house/cmpd	Never	Uganda	District town Mpigi	Secondary or above	Formal employment	>=38	Never drinker	Negative	Negative	Negative	0261
Male	Walk	45+	Widowed/separated/divorced	0	No	Normal	No	3.9	1.7	2.1	0.87	1.76	0.72	Rural	2.1497	Well	Exsmoker	Uganda	Rural Wakiso	None/incomplete primary	Formal employment	>=38	Unhealthy drinker	Negative	Negative	Negative	0262
Male	Walk	45+	Married/living as married	5+	Yes	Normal	No	5.8	1.7	3.8	1.38	1.75	1.34	Rural	2.1497	Other	Never	Uganda	Rural Wakiso	Secondary or above	Self-employed	>=38	Unhealthy drinker	Negative	Negative	Positive and not on treatment	0263
Female	Walk	<25	Married/living as married	4		Overweight	Yes	4.2	1.2	2.1	1.7	1.49	0.91	Rural	0.242154	Well	Never	Tanzania	Geita rural	None/incomplete primary	Self-employed	<38	Never drinker	Negative	Negative	Negative	0264
Male	Bicycle	45+	Widowed/separated/divorced	3		Underwt	No	2.5	0.1	0.2	1.7	0.91	0.65	Rural	0.141107	Well	Never	Tanzania	Kahama rural	Primary	Self-employed	>=38	Never drinker	Negative	Negative	Negative	0265
Female	Bicycle	<25	Married/living as married	4	No	Underwt	No	5.1	1.8	2.5	0.9	1.55	0.78	District town	0.497486	Well	Never	Tanzania	District town Geita	None/incomplete primary	Not employed		Ex drinker	Negative	Negative	Negative	0266
Male	Vehicle	45+	Married/living as married	5+		Overweight	Yes	4.9	1.1	2.9	1.45	1.45	0.95	District town	0.655057	Tap in house/cmpd	Never	Tanzania	District town Kahama	Primary	Self-employed	>=38	Ex drinker	Negative	Negative	Positive and not on treatment	0267
Female	Walk	45+	Married/living as married	4		Normal	Yes	5.2	1.5	2.7	1.3	1.82	0.96	Rural	0.157234	Well	Never	Tanzania	Kahama rural	None/incomplete primary	Self-employed	<38	Unhealthy drinker	Negative	Negative	Positive and not on treatment	0268
Female	Bicycle	35-44	Widowed/separated/divorced	5+	No	Normal	Yes	5.4	1	3.5	1.19	1.77	1.23	Rural	0.147261	Well	Never	Tanzania	Kahama rural	Primary	Self-employed	<38	Never drinker	Negative	Negative	Positive and not on treatment	0269
Male	Vehicle	45+	Married/living as married	5+	Yes	Normal	No	3.7	1.7	1.5	0.7	1.76	0.47	District town	0.390882	Other	Current	Tanzania	District town Geita	Primary	Formal employment	<38		Negative	Negative	Negative	0270
Female	Walk	<25	Widowed/separated/divorced	5+	No	Normal	No	3.7	1.2	2	0.6	1.4	0.64	Rural	0.141107	Other	Never	Tanzania	Kahama rural	Primary	Self-employed	<38	Never drinker	Negative	Negative	Negative	0271
Female	Vehicle	45+	Married/living as married	5+	No	Normal	No	4.9	1.5	3.1	0.83	1.47	0.94	Rural	2.1497	Tap in house/cmpd	Never	Uganda	Rural Wakiso	Secondary or above	Formal employment	>=38	Ex drinker	Negative	Negative	Positive and not on treatment	0272
Female	Walk	<25	Married/living as married	3	No	Normal	No	3.3	1	2.1	0.65	1.48	0.65	Rural	0.133742	Tap in house/cmpd	Never	Tanzania	Kahama rural	Secondary or above	Self-employed	<38	Never drinker	Negative	Negative	Negative	0273
Female	Walk	<25	Single	5+	No	Overweight	Yes	3.9	0.9	2.5	0.57	1.18	0.74	Rural	2.1497	Tap in house/cmpd	Never	Uganda	Rural Wakiso	Secondary or above	Not employed	<38	Never drinker	Negative	Negative	Negative	0274
Male	Bicycle	45+	Married/living as married	4	Yes	Normal	No	3.1	1	1.5	0.71	2.04	0.45	Rural	0.141107	Well	Never	Tanzania	Kahama rural	None/incomplete primary	Self-employed	>=38	Never drinker	Negative	Negative	Negative	0275
Female	Walk	<25	Married/living as married	3	No	Normal	No	3.7	1.5	1.7	0.55	1	0.62	District town	0.600469	Other	Never	Tanzania	District town Kahama	None/incomplete primary	Self-employed	<38	Never drinker	Negative	Negative	Negative	0276
Male	Walk	<25	Married/living as married	3	No	Normal	No	3.7	1	2.3	0.56	1.16	0.71	Municipality	0.36244	Tap in house/cmpd	Never	Uganda	Entebbe Municipality	Secondary or above	Formal employment	>=38	Never drinker	Negative	Negative	Positive and not on treatment	0277
Male	Bicycle	25-34	Married/living as married	3	No	Normal	No	5.1	1	3.8	0.8	1.15	1.15	District town	0.456029	Well	Current	Tanzania	District town Geita	None/incomplete primary	Self-employed	<38	Never drinker	Negative	Negative	Negative	0278
Male	Bicycle	45+	Married/living as married	5+	Yes	Normal	No	6.8	1	4.1	3.1	1.33	1.28	Rural	0.221428	Well	Exsmoker	Tanzania	Geita rural	Primary	Self-employed	>=38	Never drinker	Negative	Negative	Positive and not on treatment	0279
Male	Walk	35-44	Widowed/separated/divorced	1	No	Normal	No	3.5	1.9	1.3	0.6	1.75	0.5	Rural	1.15923	Well	Never	Uganda	Rural Mpigi	None/incomplete primary	Formal employment	>=38	Healthy drinker	Negative	Positive and on treatment	Positive and not on treatment	0280
Female	Walk	<25	Single	5+	Yes	Normal	No	3.4	0.9	2.2	0.72	0.92	0.69	Municipality	0.36244	Tap in house/cmpd	Never	Uganda	Entebbe Municipality	Secondary or above	Self-employed	>=38	Ex drinker	Negative	Negative	Negative	0281
Male	Vehicle	45+	Married/living as married	5+	Yes	Normal	No	5.5	1	3.3	2	1.37	0.98	District town	0.547235	Well	Never	Tanzania	District town Geita	Primary	Formal employment	>=38	Never drinker	Negative	Negative	Negative	0282
Male	Bicycle	35-44	Married/living as married	4		Normal	No	2.5	0.7	1.3	0.9	1.16	0.49	Rural	0.168545	Well	Never	Tanzania	Kahama rural	Primary	Self-employed	<38	Never drinker	Negative	Negative	Negative	0283
Female	Walk	45+	Married/living as married	5+	Yes	Normal	No	4.4	1.5	2.4	1.15	1.6	0.85	Rural	2.1497	Well	Never	Uganda	Rural Wakiso	None/incomplete primary	Not employed	<38	Ex drinker	Negative	Negative	Negative	0284
Female	Walk	45+	Widowed/separated/divorced	4	Yes		Yes							Rural	0.242154	Well	Never	Tanzania	Geita rural	None/incomplete primary	Not employed	<38	Never drinker	Negative	Negative	Positive and not on treatment	0285
Male	Walk	<25	Single	4	Yes	Normal	No	3.9	1.2	2.2	1.2	1.52	0.74	Municipality	0.36244	Tap in house/cmpd	Never	Uganda	Entebbe Municipality	Secondary or above	Not employed	<38	Healthy drinker	Negative	Negative	Negative	0286
Female	Vehicle	25-34	Married/living as married	5+	No	Overweight	Yes	4.9	1.5	2.8	0.96	1.65	1	Rural	1.15923	Other	Never	Uganda	Rural Mpigi	Primary	Self-employed	<38	Ex drinker	Negative	Negative	Negative	0287
Female	Bicycle	35-44	Married/living as married	3	No	Normal	Yes	5.2	1.5	3.1	0.74	1.51	0.95	District town	0.538142	Other	Never	Tanzania	District town Kahama	None/incomplete primary	Self-employed	>=38	Never drinker	Negative	Negative	Negative	0288
Female	Vehicle	35-44	Widowed/separated/divorced	3	No	Underwt	No	1.7	0.2	0.2	1.2	0.67	0.45	Municipality	2.33856	Other	Never	Tanzania	Mwanza Municipality	Primary	Self-employed	<38	Ex drinker	Negative	Positive and not on treatment	Negative	0289
Female	Vehicle	<25	Single	5+	No	Normal	No	3.8	1	2.5	0.48	1.1	0.74	Rural	2.1497	Tap in house/cmpd	Never	Uganda	Rural Wakiso	Secondary or above	Not employed	<38	Never drinker	Negative	Negative	Negative	0290
Female	Bicycle	<25	Married/living as married	5+	No	Normal	No	5.1	2	2.5	0.5	1.63	0.76	Rural	0.199633	Other	Never	Tanzania	Geita rural	Secondary or above	Formal employment	>=38	Never drinker	Negative	Negative	Negative	0291
Female	Vehicle	35-44	Widowed/separated/divorced	4	No	Obese	Yes	6.2	1.6	3.6	1.6	2.29	1.1	Municipality	4.20942	Other	Never	Tanzania	Mwanza Municipality	Secondary or above	Self-employed	>=38	Unhealthy drinker	Negative	Negative	Positive and on treatment	0292
Female	Walk	45+	Married/living as married	3	No	Normal	Yes	4.7	1.9	2.2	0.98	1.95	0.8	District town	0.054045	Tap in house/cmpd	Never	Uganda	District town Mpigi	Secondary or above	Formal employment	>=38	Never drinker	Negative	Negative	Positive and not on treatment	0293
Male	Vehicle	25-34	Married/living as married	4	Yes	Normal	No	4.1	0.8	2.9	1.52	1.06	0.92	Rural	2.1497	Tap in house/cmpd	Never	Uganda	Rural Wakiso	Secondary or above	Self-employed	>=38	Healthy drinker	Negative	Negative	Negative	0294
Female	Walk	<25	Single	5+		Overweight	Yes	5.4	1.4	2.3	0.4	1.27	0.84	Rural	0.224587	Well	Never	Tanzania	Geita rural	Primary	Self-employed	<38	Never drinker	Negative	Negative	Negative	0295
Male	Walk	35-44	Married/living as married	5+	No	Normal	No	4	1.5	1.9	0.9	1.56	0.6	Rural	0.318036	Well	Never	Tanzania	Geita rural	Primary	Self-employed	>=38	Never drinker	Negative	Negative	Negative	0296
Female	Vehicle	35-44	Married/living as married	5+	Yes	Obese	Yes	3.8	0.8	2.2	1.6	1.21	0.8	District town	0.547235	Other	Never	Tanzania	District town Geita	Primary	Self-employed	>=38	Unhealthy drinker	Negative	Negative	Negative	0297
Female	Vehicle	<25	Married/living as married	5+	Yes	Normal	No	4.9	1.5	2.6	1.52	1.76	0.95	District town	0.480375	Tap in house/cmpd	Never	Tanzania	District town Kahama	Secondary or above	Not employed		Ex drinker	Negative	Negative	Negative	0298
Female	Walk	45+	Widowed/separated/divorced	3	No	Obese	Yes	7.7	1.3	5.8	1.65	1.44	2.07	Rural	2.1497	Tap in house/cmpd	Never	Uganda	Rural Wakiso	Primary	Self-employed	>=38	Healthy drinker	Positive and not on treatment	Negative	Positive and not on treatment	0299
Female	Vehicle	35-44	Married/living as married	3	No	Overweight	No	2.9	0.9	1.3	1.27	1.21	0.46	Rural	1.15923	Well	Never	Uganda	Rural Mpigi	None/incomplete primary	Self-employed	<38	Ex drinker	Negative	Positive and on treatment	Negative	0300
Female	Vehicle	25-34	Married/living as married	4	Yes	Normal	No	4	1	2.7	0.68	1.11	0.91	Rural	2.1497	Well	Never	Uganda	Rural Wakiso	Secondary or above	Self-employed	<38	Never drinker	Negative	Negative	Negative	0301
Female	Walk	<25	Married/living as married	5+	No	Normal	Yes	6.3	1.8	3.8	1.7	1.82	1.17	District town	0.547235	Well	Never	Tanzania	District town Geita	Primary	Self-employed	<38	Ex drinker	Negative	Negative	Negative	0302
Male	Walk	25-34	Married/living as married	4	Yes	Underwt	No	4.7	1.9	2.5	0.4	2.05	0.74	Municipality	5.74011	Tap in house/cmpd	Never	Tanzania	Mwanza Municipality	Secondary or above	Formal employment	>=38	Ex drinker	Negative	Negative	Negative	0303
Male	Bicycle	45+	Widowed/separated/divorced	2		Normal	No	5	1.4	3	1.4	1.54	0.85	Municipality	5.74011	Other	Current	Tanzania	Mwanza Municipality	None/incomplete primary	Self-employed	<38	Never drinker	Negative	Negative	Positive and not on treatment	0304
Male	Bicycle	35-44	Married/living as married	4	No	Underwt	No	2.9	0.8	1.6	0.7	0.86	0.7	Rural	0.203105	Well	Never	Tanzania	Geita rural	Primary	Self-employed	>=38	Ex drinker	Negative	Negative	Negative	0305
Female	Walk	45+	Widowed/separated/divorced	5+		Normal	No	5.4	0.9	3.7	1.1	1.11	1.15	Rural	0.14734	Well	Never	Tanzania	Geita rural	None/incomplete primary	Self-employed	<38	Never drinker	Negative	Negative	Negative	0306
Female	Walk	45+	Married/living as married	3		Overweight	Yes	4.3	1.7	2	0.9	1.54	0.66	Rural	0.224587	Well	Never	Tanzania	Geita rural	Primary	Self-employed	>=38	Ex drinker	Negative	Negative	Positive and not on treatment	0307
Male	Bicycle	45+	Married/living as married	5+	No	Normal	No	3.5	1.3	1.7	0.7	1.32	0.56	Rural	0.318036	Well	Exsmoker	Tanzania	Geita rural	None/incomplete primary	Self-employed	<38	Healthy drinker	Negative	Negative	Negative	0308
Male	Bicycle	25-34	Married/living as married	4	No	Normal	No	3	0.5	1.7	1.37	1.01	0.75	Rural	1.15923	Well	Exsmoker	Uganda	Rural Mpigi	None/incomplete primary	Self-employed	>=38	Healthy drinker	Negative	Negative	Negative	0309
Female	Walk	<25	Married/living as married	3	Yes	Normal	No	3.9	1.2	2.1	0.69	1.51	0.88	District town	0.054045	Tap in house/cmpd	Never	Uganda	District town Mpigi	Secondary or above	Not employed	<38	Ex drinker	Negative	Negative	Negative	0310
Male	Walk	45+	Married/living as married	3		Underwt	No	2.8	1.1	1.3	0.7	1.08	0.48	Rural	0.224587	Well	Never	Tanzania	Geita rural	None/incomplete primary	Self-employed	<38	Ex drinker	Negative	Negative	Negative	0311
Male	Vehicle	25-34	Married/living as married	5+		Overweight	No	5.2	1.1	2.8	2.4	1.44	1.02	District town	0.456029	Well	Never	Tanzania	District town Geita	Primary	Formal employment	>=38	Never drinker	Negative	Negative	Negative	0312
Female	Walk	25-34	Married/living as married	4	Yes	Normal	No	3.6	1.2	1.8	1.56	1.5	0.62	Municipality	0.36244	Tap in house/cmpd	Never	Uganda	Entebbe Municipality	Secondary or above	Self-employed	>=38	Ex drinker	Negative	Negative	Negative	0313
Female	Walk	25-34	Married/living as married	5+	No	Obese	Yes	4.8	1.2	3.2	1.09	1.22	1.21	Municipality	0.36244	Well	Never	Uganda	Entebbe Municipality	None/incomplete primary	Not employed	<38	Healthy drinker	Negative	Negative	Negative	0314
Female	Walk	45+	Widowed/separated/divorced	5+	Yes	Normal	Yes	4.7	1.4	2.5	1.2	1.52	0.93	District town	0.878363	Tap in house/cmpd	Never	Uganda	District town Wakiso	Secondary or above	Self-employed	>=38	Ex drinker	Negative	Negative	Negative	0315
Female	Walk	25-34	Married/living as married	5+	Yes	Obese	Yes	3.8	1.8	1.7	0.64	1.67	0.58	Municipality	0.36244	Tap in house/cmpd	Never	Uganda	Entebbe Municipality	Secondary or above	Self-employed	>=38	Healthy drinker	Negative	Negative	Negative	0316
Female	Walk	35-44	Married/living as married	5+		Obese	Yes							District town	0.655057	Tap in house/cmpd	Never	Tanzania	District town Kahama	Secondary or above	Self-employed	<38	Never drinker	Negative	Negative	Positive and not on treatment	0317
Male	Walk	25-34	Single	5+	No	Normal	No	4.6	2.5	1.8	0.91	2.44	0.52	Municipality	0.36244	Tap in house/cmpd	Exsmoker	Uganda	Entebbe Municipality	Secondary or above	Formal employment	>=38	Unhealthy drinker	Negative	Negative	Negative	0318
Male	Walk	35-44	Married/living as married	4	No	Normal	No	3.8	1.3	2.1	0.76	1.25	0.68	Rural	2.1497	Tap in house/cmpd	Never	Uganda	Rural Wakiso	Secondary or above	Self-employed	>=38	Healthy drinker	Negative	Positive and on treatment	Negative	0319
Female	Bicycle	25-34	Married/living as married	4	Yes	Normal	No	4	1.4	2	0.5	1.36	0.64	Rural	0.14734	Tap in house/cmpd	Never	Tanzania	Geita rural	None/incomplete primary	Not employed		Never drinker	Negative	Negative	Negative	0320
Female	Bicycle	<25	Married/living as married	5+	Yes	Normal	Yes	4.9	1.2	3	1.05	1.63	0.94	Rural	0.1225	Well	Never	Tanzania	Kahama rural	Primary	Self-employed	<38	Never drinker	Negative	Negative	Negative	0321
Female	Walk	25-34	Widowed/separated/divorced	3	Yes	Overweight	Yes	3.8	1	1.8	2	1.19	0.75	Rural	0.252459	Well	Never	Tanzania	Geita rural	None/incomplete primary	Self-employed	<38	Never drinker	Negative	Positive and not on treatment	Positive and not on treatment	0322
Male	Vehicle	35-44	Married/living as married	5+	No	Obese	Yes	6.6	1.3	4.2	1.82	1.7	1.39	District town	0.054045	Tap in house/cmpd	Never	Uganda	District town Mpigi	Secondary or above	Formal employment	>=38	Healthy drinker	Negative	Negative	Negative	0323
Female	Walk	<25	Married/living as married	5+	Yes	Underwt	No	2.8	1.2	1.8	0.62	1.39	0.57	District town	0.450352	Tap in house/cmpd	Never	Tanzania	District town Kahama	Primary	Self-employed	>=38	Ex drinker	Negative	Negative	Negative	0324
Female	Walk	<25	Married/living as married	4		Normal	No	2.4	0.8	1.2	0.7	1.12	0.52	Rural	0.147261	Tap in house/cmpd	Never	Tanzania	Kahama rural	None/incomplete primary	Self-employed	<38	Never drinker	Negative	Negative	Negative	0325
Female	Bicycle	45+	Widowed/separated/divorced	4	Yes	Obese	Yes	5.3	1.2	3.4	1.1	1.43	1.12	District town	0.547235	Well	Never	Tanzania	District town Geita	Primary	Self-employed	>=38	Never drinker	Negative	Negative	Positive and not on treatment	0326
Female	Walk	45+	Married/living as married	2		Normal	No	3.2	0.9	1.5	1.14	1.39	0.58	Rural	0.153245	Well	Never	Tanzania	Kahama rural	None/incomplete primary	Self-employed	<38	Ex drinker	Negative	Negative	Positive and not on treatment	0327
Male	Bicycle	45+	Married/living as married	3	No	Normal	No	3.8	1	1.8	2.1	1.21	0.66	Rural	0.224587	Well	Never	Tanzania	Geita rural	Primary	Self-employed	>=38	Never drinker	Negative	Negative	Negative	0328
Female	Walk	<25	Single	2	No	Normal	No	4.9	0.8	3.4	0.82	1.12	1.33	District town	0.054045	Tap in house/cmpd	Never	Uganda	District town Mpigi	Secondary or above	Not employed	<38	Never drinker	Negative	Negative	Negative	0329
Male	Walk	<25	Single	5+	No	Normal	No	3	1.1	1.5	0.33	1.38	0.66	Rural	2.1497	Tap in house/cmpd	Never	Uganda	Rural Wakiso	None/incomplete primary	Self-employed	<38	Never drinker	Negative	Negative	Negative	0330
Female	Vehicle	45+	Married/living as married	3	No	Normal	No	5.6	1.7	3.4	0.84	1.76	1.15	Rural	2.1497	Tap in house/cmpd	Never	Uganda	Rural Wakiso	Primary	Self-employed	<38	Healthy drinker	Negative	Negative	Negative	0331
Male	Bicycle	45+	Married/living as married	5+	Yes	Normal	No	6	1.3	3.9	1.28	1.41	1.24	Rural	1.15923	Well	Never	Uganda	Rural Mpigi	Secondary or above	Formal employment	>=38	Never drinker	Negative	Negative	Negative	0332
Female	Walk	<25	Single	5+	Yes	Normal	No	3	1.2	1.5	0.74	1.23	0.49	Municipality	0.36244	Well	Never	Uganda	Entebbe Municipality	None/incomplete primary	Formal employment	<38	Never drinker	Negative	Negative	Negative	0333
Female	Walk	25-34	Widowed/separated/divorced	5+	Yes	Normal	No	5.8	1.7	3.8	0.76	1.61	1.2	Municipality	0.36244	Tap in house/cmpd	Never	Uganda	Entebbe Municipality	None/incomplete primary	Formal employment	<38	Healthy drinker	Negative	Positive and on treatment	Negative	0334
Male	Bicycle	25-34	Married/living as married	1		Normal	No	4.8	1.5	2.7	1.1	1.3	0.7	Rural	0.224587	Well	Never	Tanzania	Geita rural	None/incomplete primary	Self-employed	<38	Ex drinker	Negative	Negative	Negative	0335
Female	Vehicle	45+	Widowed/separated/divorced	4	Yes	Normal	No	5.8	3.1	2.3	0.96	2.67	0.86	Rural	1.15923	Well	Never	Uganda	Rural Mpigi	None/incomplete primary	Self-employed	<38	Ex drinker	Negative	Negative	Positive and not on treatment	0336
Male	Vehicle	45+	Married/living as married	5+	No	Normal	No	4.7	1.5	2.6	0.72	1.66	0.96	Rural	2.1497	Well	Exsmoker	Uganda	Rural Wakiso	Secondary or above	Self-employed	>=38	Never drinker	Negative	Negative	Negative	0337
Female	Walk	<25	Married/living as married	5+	No	Normal	No	3.6	1	2.1	0.56	1.18	0.7	Rural	0.147261	Well	Never	Tanzania	Kahama rural	None/incomplete primary	Self-employed		Never drinker	Negative	Negative	Negative	0338
Female	Vehicle	25-34	Widowed/separated/divorced	3	No	Normal	No	3.6	1	2.1	0.71	1.34	0.67	Rural	1.15923	Well	Never	Uganda	Rural Mpigi	Primary	Self-employed	<38	Healthy drinker	Negative	Negative	Negative	0339
Male	Bicycle	25-34	Single	3		Normal	No	3	0.4	1.5	1.3	0.93	0.91	Rural	0.153245	Well	Never	Tanzania	Kahama rural	Primary	Self-employed	>=38	Never drinker	Negative	Negative	Negative	0340
Female	Vehicle	45+	Married/living as married	3	Yes	Overweight	Yes	5.5	1.2	3.6	0.71	1.35	1.11	Rural	1.15923	Well	Never	Uganda	Rural Mpigi	None/incomplete primary	Not employed	<38	Never drinker	Negative	Negative	Negative	0341
Male	Walk	25-34	Married/living as married	3		Normal	No	3.4	0.8	1.8	1.4	1.44	0.74	Rural	0.157234	Well	Never	Tanzania	Kahama rural	Primary	Self-employed	>=38	Never drinker	Negative	Negative	Negative	0342
Male	Walk	35-44	Widowed/separated/divorced	1		Normal	No	4.4	1	2.7	0.77	1.57	0.91	District town	0.450352	Tap in house/cmpd	Never	Tanzania	District town Kahama	Primary	Formal employment	>=38	Never drinker	Negative	Negative	Negative	0343
Female	Vehicle	45+	Widowed/separated/divorced	4	No	Normal	No	3.2	0.3	1.8	1.32	0.73	0.47	Rural	2.1497	Well	Exsmoker	Uganda	Rural Wakiso	None/incomplete primary	Not employed	<38	Ex drinker	Negative	Negative	Positive and not on treatment	0344
Female	Vehicle	45+	Single	5+	No	Overweight	Yes	4.3	1.4	2.6	0.6	1.67	0.74	Municipality	4.20942	Tap in house/cmpd	Never	Tanzania	Mwanza Municipality	Primary	Self-employed	>=38	Never drinker	Negative	Negative	Positive and not on treatment	0345
Male	Vehicle	45+	Married/living as married	5+	Yes	Obese	Yes	4.8	1.2	2.9	1.1	1.47	1	Municipality	0.36244	Tap in house/cmpd	Exsmoker	Uganda	Entebbe Municipality	Secondary or above	Formal employment	>=38	Never drinker	Negative	Negative	Positive and on treatment	0346
Male	Bicycle	<25	Single	5+	Yes	Normal	No	3.1	1.1	1.5	0.83	1.52	0.51	Rural	0.141107	Well	Never	Tanzania	Kahama rural	Primary	Self-employed	<38	Ex drinker	Negative	Negative	Negative	0347
Female	Walk	35-44	Widowed/separated/divorced	5+	Yes	Overweight	Yes	5.1	1	3.3	1.08	1.25	1.12	Rural	2.1497	Well	Never	Uganda	Rural Wakiso	Secondary or above	Formal employment	>=38	Never drinker	Negative	Negative	Positive and not on treatment	0348
Female	Walk	25-34	Single	2	No	Underwt	No	3.8	1.2	2.1	0.83	1.42	0.87	District town	0.054045	Tap in house/cmpd	Never	Uganda	District town Mpigi	Secondary or above	Self-employed	<38	Ex drinker	Negative	Positive and not on treatment	Negative	0349
Female	Vehicle	45+	Widowed/separated/divorced	2	No	Normal	No	3.7	1	2	1	1.25	0.8	Rural	1.15923	Well	Never	Uganda	Rural Mpigi	None/incomplete primary	Self-employed	<38	Never drinker	Negative	Negative	Positive and not on treatment	0350
Male	Bicycle	35-44	Married/living as married	4		Normal	No	3.4	0.9	1.7	1.2	1.23	0.62	Rural	0.14734	Well	Never	Tanzania	Geita rural	Primary	Self-employed	>=38	Never drinker	Negative	Negative	Negative	0351
Male	Walk	45+	Married/living as married	5+		Normal	No	4.5	2	2.2	0.68	2.54	0.63	Rural	0.141107	Well	Current	Tanzania	Kahama rural	Primary	Self-employed	>=38	Ex drinker	Negative	Negative	Positive and not on treatment	0352
Female	Walk	<25	Single	5+	Yes	Overweight	No	4.5	1.4	2.4	1.48	1.64	0.82	District town	0.878363	Tap in house/cmpd	Never	Uganda	District town Wakiso	Secondary or above	Not employed	<38	Healthy drinker	Negative	Negative	Negative	0353
Female	Bicycle	45+	Married/living as married	5+	Yes	Normal	No	3.9	0.6	0.5	5	1.68	0.52	Rural	0.252459	Well	Never	Tanzania	Geita rural	Primary	Self-employed	<38	Ex drinker	Negative	Negative	Negative	0354
Male	Walk	45+	Widowed/separated/divorced	4	No	Normal	No	2.1	0.8	0.3	1.84	1.44	0.2	Rural	1.15923	Well	Exsmoker	Uganda	Rural Mpigi	None/incomplete primary	Not employed	<38	Healthy drinker	Negative	Negative	Positive and not on treatment	0355
Female	Bicycle	45+	Married/living as married	5+	Yes	Normal	Yes	4.4	1.3	2.4	1.2	1.62	0.8	Rural	0.168545	Well	Never	Tanzania	Kahama rural	Primary	Self-employed	<38	Never drinker	Negative	Negative	Negative	0356
Female	Bicycle	<25	Married/living as married	2	Yes	Normal	No	3.2	0.9	1.9	0.76	1.29	0.68	Rural	0.157234	Well	Never	Tanzania	Kahama rural	None/incomplete primary	Self-employed		Never drinker	Negative	Negative	Negative	0357
Female	Walk	<25	Single	5+	No	Overweight	No	4.6	1.4	2.8	0.69	1.51	0.92	Rural	2.1497	Tap in house/cmpd	Never	Uganda	Rural Wakiso	Secondary or above	Not employed	<38	Never drinker	Negative	Negative	Negative	0358
Female	Walk	35-44	Widowed/separated/divorced	4	Yes	Normal	No	4.9	1.7	2.7	0.62	1.51	0.86	Rural	1.15923	Well	Never	Uganda	Rural Mpigi	Secondary or above	Not employed	<38	Never drinker	Negative	Negative	Negative	0359
Male	Vehicle	45+	Married/living as married	2	No	Normal	No	3.7	0.9	2.2	1.38	1.17	0.74	Rural	1.15923	Well	Current	Uganda	Rural Mpigi	Secondary or above	Formal employment	<38	Never drinker	Negative	Positive and not on treatment	Negative	0360
Male	Bicycle	35-44	Married/living as married	3	Yes	Normal	No	4.7	1.2	2.8	0.64	1.41	1.01	District town	0.054045	Tap in house/cmpd	Never	Uganda	District town Mpigi	Secondary or above	Self-employed	<38	Never drinker	Negative	Negative	Positive and not on treatment	0361
Male	Vehicle	35-44	Married/living as married	5+	Yes	Obese	Yes	6.5	1	4.1	1.85	1.39	1.27	District town	0.554279	Tap in house/cmpd	Never	Tanzania	District town Kahama	Secondary or above	Self-employed	>=38	Unhealthy drinker	Negative	Positive and not on treatment	Negative	0362
Male	Vehicle	35-44	Married/living as married	4	Yes	Obese	Yes	7.1	1	4.7	2	1.97	1.48	Municipality	4.85702	Other	Never	Tanzania	Mwanza Municipality	Primary	Self-employed	>=38	Unhealthy drinker	Negative	Negative	Negative	0363
Female	Walk	25-34	Widowed/separated/divorced	3	No	Overweight	No	3.5	1.3	2.2	0.85	0.99	0.66	Municipality	0.36244	Tap in house/cmpd	Never	Uganda	Entebbe Municipality	Secondary or above	Formal employment	>=38	Ex drinker	Negative	Negative	Negative	0364
Male	Walk	45+	Married/living as married	4		Normal	No	3	0.9	1.5	1.1	1.28	0.55	Rural	0.1225	Well	Exsmoker	Tanzania	Kahama rural	None/incomplete primary	Not employed	<38	Never drinker	Negative	Negative	Positive and not on treatment	0365
Female	Vehicle	35-44	Married/living as married	5+	Yes	Overweight	Yes	4.5	1.3	2.8	0.87	1.17	1.07	Municipality	0.36244	Tap in house/cmpd	Never	Uganda	Entebbe Municipality	Secondary or above	Formal employment	>=38	Ex drinker	Negative	Negative	Positive and on treatment	0366
Female	Walk	45+	Married/living as married	5+	Yes	Underwt	No	2.8	0.5	1.4	1.3	0.93	0.67	Rural	0.242154	Well	Never	Tanzania	Geita rural	None/incomplete primary	Not employed	<38	Never drinker	Negative	Negative	Negative	0367
Female	Walk	<25	Single	2	Yes	Underwt	No	4.4	1	2.6	1.08	1.12	0.65	District town	0.554279	Tap in house/cmpd	Never	Tanzania	District town Kahama	Primary	Formal employment	<38	Ex drinker	Negative	Negative	Negative	0368
Female	Walk	45+	Widowed/separated/divorced	5+	Yes	Normal	Yes	8.1	1.1	4	4.7	1.33	1.42	Rural	0.318036	Well	Never	Tanzania	Geita rural	None/incomplete primary	Not employed	<38	Ex drinker	Negative	Negative	Positive and not on treatment	0369
Male	Vehicle	35-44	Married/living as married	2	Yes	Normal	No	4.8	1.5	3.3	0.8	1.5	1.05	Municipality	4.85702	Tap in house/cmpd	Never	Tanzania	Mwanza Municipality	Primary	Formal employment	>=38	Healthy drinker	Negative	Negative	Positive and not on treatment	0370
Male	Vehicle	35-44	Married/living as married	5+	Yes	Normal	No	3.8	1.4	2	0.76	1.54	0.68	Rural	2.1497	Tap in house/cmpd	Exsmoker	Uganda	Rural Wakiso	Secondary or above	Formal employment	>=38	Healthy drinker	Negative	Positive and not on treatment	Negative	0371
Female	Bicycle	25-34	Widowed/separated/divorced	5+	Yes	Normal	No	3	1.3	0.47	0.47	1.48	0.51	Rural	0.1225	Tap in house/cmpd	Never	Tanzania	Kahama rural	None/incomplete primary	Not employed	<38	Never drinker	Negative	Negative	Negative	0372
Female	Walk	45+	Married/living as married	5+		Normal	No	4.7	0.9	2.5	0.72	1.14	0.99	Rural	0.141107	Well	Never	Tanzania	Kahama rural	Primary	Self-employed	<38	Never drinker	Negative	Negative	Positive and not on treatment	0373
Male	Walk	25-34	Married/living as married	3		Normal	No	3.7	0.9	2.2	1.3	1.33	0.73	District town	0.390882	Well	Never	Tanzania	District town Geita	None/incomplete primary	Self-employed	<38	Ex drinker	Negative		Negative	0374
Female	Vehicle	<25	Married/living as married	5+	No	Normal	No	3	0.8	1.4	0.82	1.27	0.45	Rural	1.15923	Well	Never	Uganda	Rural Mpigi	Primary	Self-employed	<38	Ex drinker	Negative	Negative	Negative	0375
Female	Walk	45+	Married/living as married	2	Yes	Normal	No	2.8	0.6	1.3	1.53	0.98	0.68	Rural	1.15923	Well	Never	Uganda	Rural Mpigi	None/incomplete primary	Not employed	<38	Healthy drinker	Negative	Negative	Positive and not on treatment	0376
Male	Vehicle	25-34	Single	5+	Yes	Normal	No	2.7	1	1.1	0.69	0.71	0.67	Rural	2.1497	Tap in house/cmpd	Current	Uganda	Rural Wakiso	Primary	Self-employed	>=38	Healthy drinker	Negative	Negative	Negative	0377
Female	Vehicle	35-44	Married/living as married	4	No		No	3.6	1.5	1.9	0.47	1.47	0.59	District town	0.878363	Well	Never	Uganda	District town Wakiso	Secondary or above	Not employed	<38	Ex drinker	Negative	Negative	Negative	0378
Male	Bicycle	35-44	Married/living as married	5+	Yes	Normal	No	2.9	0.5	1.6	1.09	1.05	0.69	Rural	0.153245	Well	Never	Tanzania	Kahama rural	Primary	Self-employed	<38	Never drinker	Negative	Positive and not on treatment	Negative	0379
Male	Vehicle	<25	Single	5+	No	Normal	No							Rural	0.224587	Well	Never	Tanzania	Geita rural	Primary	Self-employed	<38	Never drinker	Negative	Negative	Negative	0380
Male	Vehicle	25-34	Single	5+	Yes	Underwt	No	4	1.3	2.3	0.8	1.54	0.86	Municipality	5.74011	Tap in house/cmpd	Never	Tanzania	Mwanza Municipality	Secondary or above	Not employed	<38	Never drinker	Negative	Negative	Negative	0381
Male	Bicycle	25-34	Single	5+	No	Normal	No	4.3	1.9	2.2	0.4	2.2	0.66	Municipality	5.74011	Tap in house/cmpd	Current	Tanzania	Mwanza Municipality	Primary	Not employed	<38	Unhealthy drinker	Negative	Negative	Negative	0382
Male	Bicycle	25-34	Married/living as married	3		Normal	No	3.1	1.6	1.5	0.6	1.18	0.92	Rural	0.14734	Well	Never	Tanzania	Geita rural	Primary	Self-employed	<38	Never drinker	Negative	Negative	Negative	0383
Male	Vehicle	25-34	Married/living as married	5+	Yes	Overweight	No	4.3	0.9	2.5	2.2	1.3	1.02	Municipality	0.36244	Tap in house/cmpd	Never	Uganda	Entebbe Municipality	Secondary or above	Formal employment	>=38	Unhealthy drinker	Negative	Negative	Positive and not on treatment	0384
Male	Bicycle	25-34	Married/living as married	4		Normal	No	2.2	0.7	1	0.4	1.08	0.39	Rural	0.1225	Well	Exsmoker	Tanzania	Kahama rural	Primary	Self-employed	>=38	Ex drinker	Negative	Negative	Negative	0385
Female	Bicycle	35-44	Married/living as married	3	Yes	Normal	No	4.4	0.9	2.7	1.2	1.14	0.83	Rural	0.252459	Well	Never	Tanzania	Geita rural	Primary	Self-employed	<38	Never drinker	Negative	Negative	Negative	0386
Male	Walk	25-34	Married/living as married	2	Yes	Normal	No	3.6	0.8	2.4	1.09	1.08	0.88	Municipality	0.36244	Tap in house/cmpd	Never	Uganda	Entebbe Municipality	Secondary or above	Formal employment	>=38	Never drinker	Negative	Negative	Negative	0387
Male	Walk	<25	Single	3	No	Normal	No	3.3	1.2	1.7	0.6	1.18	0.57	Rural	0.199633	Well	Never	Tanzania	Geita rural	Secondary or above	Self-employed	>=38	Never drinker	Negative	Negative	Negative	0388
Male	Walk	<25	Single	2		Normal	No	2.7	0.8	1.5	0.7	1.15	0.68	District town	0.390882	Well	Never	Tanzania	District town Geita	None/incomplete primary	Self-employed	<38	Never drinker	Negative	Negative	Negative	0389
Female	Vehicle	<25	Single	3	Yes	Normal	No	6.9	0.7	4.8	2.1	1	1.63	Municipality	4.85702	Other	Never	Tanzania	Mwanza Municipality	Primary	Not employed	<38	Never drinker	Negative	Positive and not on treatment	Negative	0390
Female	Walk	25-34	Married/living as married	5+	Yes	Underwt	No	4.5	0.9	2.6	1.9	1.17	0.89	Rural	0.318036	Well	Never	Tanzania	Geita rural	None/incomplete primary	Self-employed	<38	Never drinker	Negative	Negative	Negative	0391
Male	Vehicle	<25	Single	5+		Normal	No	5.6	1.1	4	1.1	1.23	1.15	District town	0.497486	Well	Never	Tanzania	District town Geita	Secondary or above	Not employed	<38	Ex drinker	Negative	Negative	Positive and not on treatment	0392
Female	Walk	25-34	Widowed/separated/divorced	2		Normal	No	3.4	1.5	1.2	1.1	2.07	0.5	District town	0.450352	Tap in house/cmpd	Current	Tanzania	District town Kahama	Primary	Self-employed	>=38	Unhealthy drinker	Negative	Positive and not on treatment	Negative	0393
Male	Walk	25-34	Married/living as married	5+	Yes	Normal	No	4.7	1.4	3.1	0.85	1.47	0.88	Municipality	0.36244	Tap in house/cmpd	Never	Uganda	Entebbe Municipality	Secondary or above	Self-employed	>=38	Never drinker	Negative	Negative	Negative	0394
Male	Walk	25-34	Single	5+	No	Normal	No	4.3	1.5	2.4	1.22	1.75	0.85	Municipality	0.36244	Tap in house/cmpd	Never	Uganda	Entebbe Municipality	Secondary or above	Self-employed	>=38	Healthy drinker	Negative	Negative	Negative	0395
Male	Bicycle	35-44	Married/living as married	2	No	Normal	No							Rural	0.221428	Well	Exsmoker	Tanzania	Geita rural	None/incomplete primary	Self-employed	<38	Ex drinker			Negative	0396
Female	Walk	<25	Single	5+	No	Normal	No	5.7	2	3.5	0.76	1.84	1.05	District town	0.878363	Other	Never	Uganda	District town Wakiso	Secondary or above	Formal employment	>=38	Never drinker	Negative	Negative	Negative	0397
Male	Walk	<25	Single	3	Yes	Normal	No	3.5	0.8	1.6	2.2	1.83	0.63	Municipality	2.33856	Other	Never	Tanzania	Mwanza Municipality	Primary	Self-employed	>=38	Never drinker	Negative	Negative	Negative	0398
Female	Walk	45+	Married/living as married	5+	No	Normal	No	6.2	2.1	3.4	0.9	1.61	0.81	Rural	0.318036	Well	Never	Tanzania	Geita rural	None/incomplete primary	Not employed	<38	Healthy drinker	Negative	Negative	Positive and not on treatment	0399
Female	Walk	25-34	Married/living as married	5+	Yes	Obese	Yes	5.8	1.4	3.4	1.4	1.87	1.12	District town	0.456029	Well	Never	Tanzania	District town Geita	Primary	Self-employed	<38	Ex drinker	Negative	Negative	Negative	0400
Female	Walk	<25	Married/living as married	3		Normal	No	3.7	1.4	1.9	0.83	1.61	0.59	District town	0.554279	Tap in house/cmpd	Never	Tanzania	District town Kahama	Primary	Self-employed	<38	Ex drinker	Negative	Negative	Negative	0401
Female	Walk	45+	Married/living as married	5+	No	Obese	Yes	4.9	1.4	2.8	1.25	1.7	0.83	District town	0.878363	Tap in house/cmpd	Never	Uganda	District town Wakiso	Secondary or above	Self-employed	>=38	Healthy drinker	Negative	Negative	Positive and not on treatment	0402
Female	Bicycle	25-34	Married/living as married	3		Normal	No	4.8	1.5	2.6	0.8	1.52	0.79	Rural	0.14734	Well	Never	Tanzania	Geita rural	Secondary or above	Self-employed	<38	Never drinker	Negative	Negative	Negative	0403
Female	Vehicle	45+	Married/living as married	5+	Yes	Normal	No	4.8	1.3	2.9	1.2	1.4	0.8	Rural	0.221428	Well	Never	Tanzania	Geita rural	Primary	Self-employed	<38	Never drinker	Negative	Negative	Positive and not on treatment	0404
Female	Vehicle	<25	Married/living as married	5+	Yes	Normal	Yes	4.9	1.2	2.8	2.55	1.7	1.2	District town	0.878363	Tap in house/cmpd	Never	Uganda	District town Wakiso	Secondary or above	Formal employment	>=38	Ex drinker	Negative	Negative	Negative	0405
Male	Bicycle	25-34	Married/living as married	4		Normal	No	4.2	0.7	2.1	1.78	1.47	0.98	Rural	0.133742	Tap in house/cmpd	Never	Tanzania	Kahama rural	Primary	Self-employed	>=38	Never drinker	Negative	Negative	Negative	0406
Female	Walk	35-44	Married/living as married	5+	Yes	Obese	Yes	3.1	0.7	2	1.93	1.43	0.84	Rural	2.1497	Well	Never	Uganda	Rural Wakiso	None/incomplete primary	Self-employed	>=38	Never drinker	Negative	Negative	Positive and not on treatment	0407
Female	Walk	25-34	Married/living as married	5+	No	Normal	Yes	4.4	1.3	2.4	1.6	1.66	0.92	Rural	0.252459	Well	Never	Tanzania	Geita rural	None/incomplete primary	Self-employed	<38	Never drinker	Negative	Negative	Negative	0408
Male	Bicycle	25-34	Widowed/separated/divorced	5+		Normal	No	4.2	1.5	2.1	0.7	1.5	0.72	Rural	0.318036	Well	Never	Tanzania	Geita rural	Primary	Self-employed	<38	Never drinker	Negative	Negative	Positive and not on treatment	0409
Male	Bicycle	45+	Widowed/separated/divorced	4	No	Underwt	No	3	1.1	1.5	1.34	1.55	0.66	Rural	2.1497	Well	Current	Uganda	Rural Wakiso	Primary	Self-employed	>=38	Healthy drinker	Negative	Negative	Negative	0410
Female	Walk	45+	Widowed/separated/divorced	2	No	Normal	No	4.8	1.4	2.8	1.52			Rural	1.15923	Well	Never	Uganda	Rural Mpigi	None/incomplete primary	Not employed	<38	Ex drinker	Negative	Negative	Positive and on treatment	0411
Male	Bicycle	25-34	Married/living as married	2		Normal	No	5.3	2	2.7	0.74	1.38	0.76	District town	0.655057	Tap in house/cmpd	Exsmoker	Tanzania	District town Kahama	Primary	Self-employed	>=38	Ex drinker	Negative	Negative	Positive and not on treatment	0412
Female	Walk	45+	Widowed/separated/divorced	3	No	Normal	No	5.1	1.7	2.6	1.2	1.68	0.79	Rural	0.252459	Well	Current	Tanzania	Geita rural	None/incomplete primary	Not employed	<38	Never drinker	Negative	Negative	Negative	0413
Male	Walk	35-44	Married/living as married	5+	Yes	Normal	No	3.8	1.1	2.1	1.39	1.37	0.83	Rural	1.15923	Well	Never	Uganda	Rural Mpigi	Primary	Self-employed	>=38	Never drinker	Negative	Negative	Negative	0414
Female	Walk	<25	Single	3	Yes	Overweight	No	3.9	1	2.6	0.64	1.01	0.88	District town	0.878363	Tap in house/cmpd	Never	Uganda	District town Wakiso	Secondary or above	Not employed	<38	Never drinker	Negative	Negative	Negative	0415
Male	Bicycle	25-34	Married/living as married	5+	Yes	Normal	No	3.8	1.4	1.8	1.31	1.42	0.7	Municipality	0.36244	Tap in house/cmpd	Exsmoker	Uganda	Entebbe Municipality	Secondary or above	Self-employed	>=38	Healthy drinker	Negative	Negative	Negative	0416
Male	Bicycle	<25	Single	4	Yes	Normal	No	2	0.3	1.2	0.8	0.62	0.48	Rural	0.14734	Tap in house/cmpd	Never	Tanzania	Geita rural	None/incomplete primary	Self-employed	<38	Never drinker	Negative	Negative	Negative	0417
Male	Vehicle	35-44	Married/living as married	5+	Yes	Normal	No	6.2	1.2	3.9	1.3	1.45	1.11	Rural	0.252459	Well	Exsmoker	Tanzania	Geita rural	Primary	Self-employed	>=38	Never drinker	Negative	Positive and on treatment	Negative	0418
Male	Bicycle	25-34	Married/living as married	4	No	Underwt	No	2.7	0.9	1.1	1.1	1.21	0.43	Rural	0.224587	Well	Never	Tanzania	Geita rural	None/incomplete primary	Self-employed	>=38	Never drinker	Negative	Negative	Negative	0419
Male	Bicycle	25-34	Married/living as married	4	Yes	Overweight	No							District town	0.456029	Well	Never	Tanzania	District town Geita	Primary	Self-employed	>=38	Never drinker	Negative	Negative	Negative	0420
Female	Walk	45+	Married/living as married	5+	No	Overweight	Yes	4.8	1.1	2.8	1.77	1.53	1	Rural	1.15923	Well	Never	Uganda	Rural Mpigi	None/incomplete primary	Not employed	<38	Never drinker	Negative	Negative	Positive and not on treatment	0421
Female	Walk	<25	Married/living as married	4	No	Overweight	Yes	4.7	1.4	2.8	1.96	1.67	0.89	District town	0.450352	Other	Never	Tanzania	District town Kahama	None/incomplete primary	Not employed	<38	Ex drinker	Negative	Negative	Negative	0422
Male	Walk	35-44	Married/living as married	3	Yes	Normal	No	3.8	1.2	2.3	0.57	1.21	0.74	Rural	1.15923	Well	Current	Uganda	Rural Mpigi	None/incomplete primary	Self-employed	<38	Healthy drinker	Negative	Negative	Negative	0423
Female	Vehicle	25-34	Married/living as married	5+	Yes	Overweight	Yes							District town	0.554279	Tap in house/cmpd	Never	Tanzania	District town Kahama	Secondary or above	Formal employment	>=38	Never drinker			Negative	0424
Female	Vehicle	25-34	Married/living as married	3	Yes	Normal	No	2.9	1.4	1.2	0.3	1.39	0.44	Municipality	4.85702	Other	Never	Tanzania	Mwanza Municipality	Primary	Not employed		Healthy drinker	Negative	Negative	Negative	0425
Male	Walk	25-34	Single	4		Normal	No	4.2	1.7	2	0.8	1.67	0.57	Municipality	4.20942	Other	Never	Tanzania	Mwanza Municipality	Secondary or above	Formal employment	<38	Never drinker	Negative	Negative	Negative	0426
Female	Vehicle	45+	Married/living as married	2	Yes	Obese	Yes	4.4	1	2.2	2.23	1.63	0.9	District town	0.054045	Well	Never	Uganda	District town Mpigi	None/incomplete primary	Self-employed	>=38	Never drinker	Negative	Negative	Positive and not on treatment	0427
Female	Walk	45+	Widowed/separated/divorced	5+	Yes	Normal	No	5.1	1.7	3.3	0.92	1.44	0.92	Municipality	0.36244	Tap in house/cmpd	Never	Uganda	Entebbe Municipality	None/incomplete primary	Self-employed	>=38	Ex drinker	Negative	Negative	Positive and not on treatment	0428
Male	Bicycle	<25	Single	3		Underwt	No	4.8	1.8	2.2	1.37	1.85	0.79	Rural	0.147261	Tap in house/cmpd	Never	Tanzania	Kahama rural	Primary	Self-employed	<38	Never drinker	Negative	Negative	Negative	0429
Male	Walk	45+	Married/living as married	3	No	Normal	No	2.7	0.5	1.4	1.23	0.91	0.67	Rural	1.15923	Well	Exsmoker	Uganda	Rural Mpigi	None/incomplete primary	Self-employed	>=38	Ex drinker	Negative	Negative	Positive and not on treatment	0430
Female	Walk	<25	Single	2	No	Normal	No	5.1	1.4	3.2	0.98	1.59	1.24	District town	0.054045	Tap in house/cmpd	Never	Uganda	District town Mpigi	Secondary or above	Not employed	<38	Never drinker	Negative	Negative	Negative	0431
Male	Bicycle	<25	Single	5+	Yes	Normal	No	3.8	0.8	2.4	0.5	0.99	0.8	District town	0.390882	Other	Never	Tanzania	District town Geita	Secondary or above	Formal employment	>=38	Never drinker	Negative	Negative	Negative	0432
Female	Walk	<25	Widowed/separated/divorced	5+		Normal	No	3.1	0.7	1.8	1.62	1.25	0.73	District town	0.450352	Tap in house/cmpd	Never	Tanzania	District town Kahama	Primary	Self-employed	>=38	Never drinker	Negative	Negative	Negative	0433
Female	Bicycle	25-34	Married/living as married	4	Yes	Normal	No	3.7	1.4	2.2	0.74	2.01	0.57	Rural	0.141107	Well	Never	Tanzania	Kahama rural	None/incomplete primary	Self-employed	<38	Never drinker	Negative	Negative	Positive and not on treatment	0434
Female	Walk	25-34	Married/living as married	5+	No	Normal	No	4.1	0.8	2.7	1.64	1.03	0.8	Municipality	0.36244	Tap in house/cmpd	Never	Uganda	Entebbe Municipality	Primary	Self-employed	<38	Ex drinker	Negative	Positive and not on treatment	Positive and not on treatment	0435
Female	Walk	25-34	Married/living as married	5+	Yes	Overweight	Yes	5.5	1.2	3.5	0.8	1.36	1.07	Rural	0.252459	Well	Never	Tanzania	Geita rural	None/incomplete primary	Self-employed	>=38	Ex drinker	Negative	Positive and not on treatment	Positive and on treatment	0436
Male	Walk	<25	Married/living as married	5+	Yes	Normal	No	3.5	1.3	1.7	1.1	1.55	0.73	Municipality	0.36244	Tap in house/cmpd	Never	Uganda	Entebbe Municipality	Secondary or above	Self-employed	>=38	Healthy drinker	Negative	Negative	Negative	0437
Female	Walk	<25	Widowed/separated/divorced	2	No	Normal	No	4	1	2.5	0.6	1.07	0.75	Rural	0.252459	Well	Never	Tanzania	Geita rural	Primary	Self-employed	<38	Never drinker	Negative	Negative	Negative	0438
Male	Bicycle	<25	Single	2	Yes	Normal	No	4.6	2.4	1.5	0.7	1.72	0.61	Rural	0.252459	Well	Never	Tanzania	Geita rural	Secondary or above	Self-employed	<38	Never drinker	Negative	Negative	Negative	0439
Female	Walk	35-44	Married/living as married	2	No	Overweight	Yes	7	1.5	5	1.1	1.8	1.49	Municipality	2.33856	Other	Never	Tanzania	Mwanza Municipality	Primary	Self-employed	>=38	Never drinker	Negative	Negative	Positive and not on treatment	0440
Female	Walk	45+	Widowed/separated/divorced	5+	Yes	Overweight	Yes	5.9	1.6	3.3	2.99	1.76	0.98	Municipality	0.36244	Tap in house/cmpd	Never	Uganda	Entebbe Municipality	None/incomplete primary	Self-employed	>=38	Never drinker	Negative	Negative	Positive and not on treatment	0441
Female	Walk	25-34	Married/living as married	3	No	Normal	No	2.9	1	1.3	0.75	1.28	0.54	Rural	1.15923	Well	Exsmoker	Uganda	Rural Mpigi	Primary	Self-employed	<38	Healthy drinker	Negative	Negative	Negative	0442
Female	Walk	<25	Married/living as married	3	No	Normal	Yes							Rural	0.318036	Well	Never	Tanzania	Geita rural	None/incomplete primary	Self-employed	<38	Never drinker	Negative	Negative	Negative	0443
Female	Walk	25-34	Married/living as married	3	No	Normal	No	4.6	1.6	2.7	0.5	1.42	0.8	District town	0.456029	Well	Never	Tanzania	District town Geita	None/incomplete primary	Self-employed	<38	Never drinker	Negative	Negative	Negative	0444
Female	Walk	25-34	Married/living as married	4	Yes	Normal	No	4.4	1.2	2.6	0.68			District town	0.054045	Tap in house/cmpd	Never	Uganda	District town Mpigi	Secondary or above	Not employed	<38	Never drinker	Negative	Negative	Negative	0445
Male	Walk	<25	Single	5+	No	Normal	No	2.6	0.8	1.4	0.59	1.1	0.58	Rural	1.15923	Well	Never	Uganda	Rural Mpigi	Secondary or above	Not employed	<38	Never drinker	Negative	Negative	Negative	0446
Male	Vehicle	<25	Single	5+	Yes	Normal	No	4.1	1.9	1.9	0.58	1.84	0.78	Municipality	0.36244	Tap in house/cmpd	Never	Uganda	Entebbe Municipality	Secondary or above	Self-employed	>=38	Healthy drinker	Negative	Negative	Negative	0447
Male	Bicycle	<25	Married/living as married	2	Yes	Normal	No	3.7	1.3	1.8	1.21	2.06	0.79	Rural	0.141107	Well	Never	Tanzania	Kahama rural	None/incomplete primary	Self-employed	<38	Ex drinker	Negative	Negative	Negative	0448
Male	Walk	<25	Single	2		Normal	No	3.6	0.9	2	0.8	1.08	0.86	Rural	0.221428	Well	Current	Tanzania	Geita rural	Secondary or above	Self-employed	>=38	Ex drinker	Negative	Negative	Negative	0449
Male	Bicycle	25-34	Married/living as married	3	Yes	Overweight	No	3.9	1.3	2	0.86	1.84	0.8	District town	0.655057	Well	Current	Tanzania	District town Kahama	Primary	Self-employed	>=38	Unhealthy drinker	Negative	Negative	Negative	0450
Male	Vehicle	<25	Widowed/separated/divorced	4	No	Normal	No	3.3	1	2.1	0.71	1.16	0.65	Municipality	0.36244	Tap in house/cmpd	Never	Uganda	Entebbe Municipality	Secondary or above	Formal employment	>=38	Never drinker	Negative	Negative	Negative	0451
Female	Walk	<25	Single	5+	No	Overweight	Yes	4.5	1.6	2.5	0.6	1.46	0.98	Municipality	0.36244	Tap in house/cmpd	Never	Uganda	Entebbe Municipality	Secondary or above	Not employed	<38	Never drinker	Negative	Negative	Negative	0452
Female	Walk	25-34	Married/living as married	1		Normal	No	2.2	0.1	0.7	1.32	0.59	0.88	Rural	0.141107	Well	Never	Tanzania	Kahama rural	Primary	Self-employed	<38	Never drinker	Negative	Positive and not on treatment	Negative	0453
Female	Walk	45+	Married/living as married	5+	Yes	Normal	No	3.9	1.5	2.1	0.64	1.78	0.74	Rural	0.1225	Well	Never	Tanzania	Kahama rural	None/incomplete primary	Self-employed	<38	Never drinker	Negative	Negative	Negative	0454
Female	Walk	45+	Widowed/separated/divorced	4	Yes	Normal	No	3.8	1	2	1.2	1.35	0.71	Rural	0.252459	Well	Never	Tanzania	Geita rural	None/incomplete primary	Not employed	<38	Never drinker	Negative	Negative	Negative	0455
Male	Bicycle	25-34	Married/living as married	5+		Normal	No	4.1	0.5	2.2	2.3	1.01	0.91	Rural	0.157234	Well	Never	Tanzania	Kahama rural	None/incomplete primary	Self-employed	>=38	Never drinker	Negative	Negative	Negative	0456
Female	Walk	<25	Married/living as married	5+	Yes	Normal	No	4.7	1.7	2.8	0.57	1.57	0.96	Municipality	0.36244	Tap in house/cmpd	Never	Uganda	Entebbe Municipality	Secondary or above	Not employed	<38	Unhealthy drinker	Negative	Negative	Negative	0457
Female	Vehicle	<25	Married/living as married	3	Yes	Normal	No	3.7	1	2.2	0.62	1.27	0.8	Rural	2.1497	Well	Never	Uganda	Rural Wakiso	None/incomplete primary	Self-employed	<38	Ex drinker	Negative	Negative	Negative	0458
Male	Walk	<25	Single	5+	Yes	Underwt	No	4.7	1.6	2.6	0.8	1.54	0.8	Municipality	4.20942	Tap in house/cmpd	Never	Tanzania	Mwanza Municipality	Primary	Formal employment	>=38	Unhealthy drinker	Negative	Negative	Negative	0459
Male	Vehicle	<25	Single	3	Yes	Normal	No	3.3	1.1	1.8	0.6	0.9	0.57	District town	0.456029	Well	Never	Tanzania	District town Geita	Primary	Self-employed	>=38	Never drinker	Negative	Negative	Negative	0460
Female	Walk	35-44	Married/living as married	4	No	Overweight	Yes	3.8	0.7	2.3	1.34	1.18	0.97	District town	0.054045	Tap in house/cmpd	Never	Uganda	District town Mpigi	Secondary or above	Self-employed	>=38	Never drinker	Negative	Positive and not on treatment	Negative	0461
Male	Walk	<25	Single	3	Yes	Normal	No	4.1	1.2	2.2	0.6	1.35	0.68	Municipality	2.33856	Other	Never	Tanzania	Mwanza Municipality	Primary	Formal employment	>=38	Never drinker	Negative	Negative	Negative	0462
Female	Walk	45+	Widowed/separated/divorced	0		Normal	Yes	5.4	1	3.2	2.26	1.64	1.27	District town	0.538142	Tap in house/cmpd	Never	Tanzania	District town Kahama	None/incomplete primary	Self-employed	<38	Never drinker	Negative	Negative	Positive and not on treatment	0463
Female	Vehicle	25-34	Married/living as married	4	Yes	Normal	No	4.3	1	2.6	1.2	1.17	0.84	Municipality	5.74011	Tap in house/cmpd	Never	Tanzania	Mwanza Municipality	Secondary or above	Not employed	<38	Never drinker	Negative	Negative	Negative	0464
Male	Walk	35-44	Married/living as married	0		Underwt	No	2.6	1.2	1	0.6	1.01	0.5	Rural	0.203105	Well	Current	Tanzania	Geita rural	None/incomplete primary	Self-employed	<38	Ex drinker	Negative	Negative	Negative	0465
Female	Bicycle	<25	Married/living as married	5+	No	Normal	No	2.3	0.3	0.9	1.1	0.93	0.84	Rural	0.153245	Well	Never	Tanzania	Kahama rural	None/incomplete primary	Self-employed	<38	Never drinker	Negative	Positive and not on treatment	Negative	0466
Female	Walk	45+	Married/living as married	4		Normal	No	3	1	1.5	0.89	1.38	0.56	Rural	0.14304	Well	Never	Tanzania	Kahama rural	None/incomplete primary	Self-employed	<38	Ex drinker	Negative	Negative	Negative	0467
Male	Walk	25-34	Married/living as married	3	No	Normal	No	4.3	1	2.4	2.88	1.42	0.82	District town	0.878363	Tap in house/cmpd	Never	Uganda	District town Wakiso	None/incomplete primary	Formal employment	>=38	Healthy drinker	Negative	Negative	Negative	0468
Female	Walk	25-34	Married/living as married	5+	No	Normal	Yes	9.8	1.4	1.9	0.6	1.26	0.47	Rural	0.242154	Well	Never	Tanzania	Geita rural	None/incomplete primary	Self-employed		Never drinker	Negative	Negative	Negative	0469
Male	Vehicle	25-34	Widowed/separated/divorced	5+	No	Normal	No	3.1	0.8	1.6	1	1.19	0.67	District town	0.390882	Other	Current	Tanzania	District town Geita	Primary	Self-employed	>=38	Unhealthy drinker	Negative	Negative	Negative	0470
Female	Vehicle	35-44	Widowed/separated/divorced	5+	No	Normal	No	4.6	1.5	2.7	1.12	1.47	0.85	Municipality	0.36244	Tap in house/cmpd	Never	Uganda	Entebbe Municipality	Secondary or above	Self-employed	>=38	Healthy drinker	Negative	Positive and on treatment	Negative	0471
Female	Walk	25-34	Married/living as married	1		Normal	No	3.8	1.3	1.8	0.9	1.37	0.63	Rural	0.224587	Well	Never	Tanzania	Geita rural	None/incomplete primary	Self-employed	<38	Never drinker	Negative	Negative	Positive and not on treatment	0472
Female	Vehicle	25-34	Married/living as married	2	Yes	Normal	No	4.5	0.7	2.6	1.85	1.35	1.03	Rural	1.15923	Well	Never	Uganda	Rural Mpigi	Secondary or above	Not employed	<38	Never drinker	Negative	Positive and on treatment	Negative	0473
Male	Vehicle	25-34	Married/living as married	4	No	Normal	No	3.9	1.6	1.9	0.5	1.39	0.58	Rural	0.199633	Well	Never	Tanzania	Geita rural	None/incomplete primary	Self-employed	<38	Never drinker	Negative	Negative	Negative	0474
Female	Vehicle	<25	Single	5+	Yes	Normal	No	4.1	1.4	2	0.81	1.67	0.68	District town	0.600469	Tap in house/cmpd	Never	Tanzania	District town Kahama	Secondary or above	Self-employed	>=38	Ex drinker	Negative	Negative	Negative	0475
Female	Vehicle	45+	Widowed/separated/divorced	5+	No	Overweight	Yes	5.5	1.3	3.4	1.24	1.7	1.24	Rural	2.1497	Well	Never	Uganda	Rural Wakiso	None/incomplete primary	Not employed	<38	Ex drinker	Negative	Negative	Positive and not on treatment	0476
Male	Walk	25-34	Married/living as married	1	No	Normal	No	3.3	1	1.8	0.8	1.18	0.61	Rural	0.252459	Well	Never	Tanzania	Geita rural	Primary	Self-employed	<38	Never drinker	Negative	Negative	Negative	0477
Male	Bicycle	25-34	Married/living as married	4	No	Overweight	No	3.3	0.4	1.1	2.2	1.2	0.59	Rural	0.203105	Well	Exsmoker	Tanzania	Geita rural	Primary	Self-employed	>=38	Never drinker	Negative	Negative	Negative	0478
Male	Bicycle	25-34	Married/living as married	3	Yes	Normal	No	3.3	0.9	1.5	1.49	1.3	0.56	District town	0.600469	Other	Never	Tanzania	District town Kahama	None/incomplete primary	Self-employed	<38	Never drinker	Negative	Negative	Negative	0479
Male	Bicycle	25-34	Married/living as married	5+	Yes	Normal	No	5	0.9	2.9	1.64	1.39	0.98	District town	0.554279	Tap in house/cmpd	Never	Tanzania	District town Kahama	None/incomplete primary	Formal employment	>=38	Healthy drinker	Negative	Negative	Negative	0480
Male	Bicycle	35-44	Married/living as married	5+	No	Normal	No	3.4	0.5	2.2	1.2	0.84	0.9	Rural	0.168545	Well	Never	Tanzania	Kahama rural	Primary	Self-employed	<38	Never drinker	Negative	Negative	Negative	0481
Male	Walk	<25	Single	0	Yes	Normal	No	3.7	1.1	1.9	1	0.78	0.6	Rural	0.203105	Well	Never	Tanzania	Geita rural	Primary	Self-employed	<38	Never drinker	Negative	Negative	Negative	0482
Male	Vehicle	<25	Single	3	No	Normal	No	2.6	0.9	1.4	0.94	1.18	0.55	Municipality	0.36244	Tap in house/cmpd	Never	Uganda	Entebbe Municipality	Secondary or above	Not employed	<38	Never drinker	Negative	Negative	Negative	0483
Male	Bicycle	25-34	Married/living as married	3	No	Normal	No	4.4	1.1	2.7	1	1.18	0.79	Rural	0.224587	Well	Never	Tanzania	Geita rural	Primary	Self-employed	>=38	Never drinker	Negative	Negative	Negative	0484
Female	Walk	35-44	Married/living as married	5+	Yes	Obese	Yes	5.3	1.6	3.3	0.98	1.61	1.31	Municipality	0.36244	Tap in house/cmpd	Current	Uganda	Entebbe Municipality	Secondary or above	Self-employed	>=38	Never drinker	Negative	Negative	Negative	0485
Female	Walk	45+	Widowed/separated/divorced	5+	No	Normal	No	5	1.4	3.1	1.04	1.43	0.99	District town	0.878363	Tap in house/cmpd	Never	Uganda	District town Wakiso	None/incomplete primary	Self-employed	<38	Never drinker	Negative	Negative	Negative	0486
Female	Bicycle	45+	Widowed/separated/divorced	5+	Yes	Overweight	Yes	4.2	0.8	2.5	1.5	1.43	0.91	Rural	0.157234	Well	Never	Tanzania	Kahama rural	Primary	Self-employed	<38	Never drinker	Negative	Negative	Negative	0487
Female	Vehicle	45+	Married/living as married	5+	No	Obese	Yes	5.7	0.7	3.1	4.67	1.28	1.19	Rural	1.15923	Well	Never	Uganda	Rural Mpigi	None/incomplete primary	Self-employed	<38	Healthy drinker	Negative	Negative	Negative	0488
Male	Walk	35-44	Widowed/separated/divorced	5+	Yes	Normal	No	3.2	0.7	1.5	1.3	1.15	0.62	Rural	0.168545	Well	Current	Tanzania	Kahama rural	None/incomplete primary	Formal employment	<38	Ex drinker		Negative	Positive and not on treatment	0489
Female	Bicycle	<25	Married/living as married	4	No	Underwt	No	4.1	1.1	2.3	0.9	1.2	0.74	Rural	0.224587	Well	Never	Tanzania	Geita rural	None/incomplete primary	Not employed		Never drinker	Negative	Positive and not on treatment	Negative	0490
Male	Bicycle	45+	Married/living as married	5+		Normal	No	4	0.9	2.5	0.89	1.33	0.88	Rural	0.147261	Tap in house/cmpd	Current	Tanzania	Kahama rural	Primary	Self-employed	>=38	Never drinker	Negative	Negative	Negative	0491
Male	Walk	<25	Single	5+	Yes	Normal	No	3.4	1	2.1	0.83	1.26	0.7	District town	0.878363	Other	Never	Uganda	District town Wakiso	Secondary or above	Not employed	<38	Never drinker	Negative	Negative	Positive and not on treatment	0492
Male	Walk	45+	Widowed/separated/divorced	3	Yes	Overweight	Yes	4.9	1.2	2.7	1.38	1.61	0.81	District town	0.450352	Tap in house/cmpd	Never	Tanzania	District town Kahama	Primary	Formal employment	>=38	Never drinker	Negative	Negative	Negative	0493
Male	Walk	<25	Married/living as married	0	Yes	Normal	No	3.5	0.7	2.1	0.78	1.19	1.01	Rural	2.1497	Well	Never	Uganda	Rural Wakiso	Primary	Self-employed	>=38	Healthy drinker	Negative	Positive and not on treatment	Negative	0494
Female	Vehicle	<25	Married/living as married	4	Yes	Normal	No	2.9	1.3	1.5	0.4	1.29	0.49	Municipality	4.85702	Tap in house/cmpd	Never	Tanzania	Mwanza Municipality	Secondary or above	Not employed	<38	Never drinker	Negative	Negative	Negative	0495
Female	Walk	<25	Single	4	No	Underwt	No	4.3	1.3	2	2.06	1.6	0.77	District town	0.054045	Tap in house/cmpd	Never	Uganda	District town Mpigi	Secondary or above	Formal employment	<38	Ex drinker	Negative	Negative	Negative	0496
Female	Walk	45+	Married/living as married	5+	Yes	Normal	No	2.6	0.8	1.1	1.15	1.2	0.43	Rural	2.1497	Well	Exsmoker	Uganda	Rural Wakiso	None/incomplete primary	Self-employed	<38	Healthy drinker	Negative	Negative	Negative	0497
Female	Bicycle	<25	Married/living as married	3	No	Normal	Yes	5.9	1.1	3	3.2	1.58	1.06	Rural	0.221428	Well	Never	Tanzania	Geita rural	Primary	Self-employed	<38	Never drinker	Negative	Negative	Negative	0498
Male	Walk	25-34	Single	4		Normal	No	3.6	1.2	1.9	0.7	1.37	0.7	Rural	0.157234	Well	Never	Tanzania	Kahama rural	Secondary or above	Self-employed	<38	Ex drinker	Negative	Negative	Negative	0499
Female	Bicycle	<25	Single	5+	Yes	Obese	Yes	4.3	1	2.7	0.7	1.2	0.85	District town	0.497486	Well	Never	Tanzania	District town Geita	Secondary or above	Self-employed	>=38	Never drinker	Negative	Negative	Negative	0500
Male	Bicycle	45+	Married/living as married	5+	Yes	Normal	No	4	1.3	2.2	1.1	1.56	0.72	District town	0.497486	Well	Never	Tanzania	District town Geita	Primary	Self-employed	>=38	Healthy drinker	Negative	Negative	Negative	0501
Female	Vehicle	25-34	Married/living as married	4	No	Overweight	No	3.5	1	1.9	0.95	1.44	0.78	Rural	1.15923	Well	Never	Uganda	Rural Mpigi	Secondary or above	Self-employed	>=38	Never drinker	Negative	Negative	Negative	0502
Female	Walk	25-34	Married/living as married	5+	Yes	Overweight	Yes	5.9	1.1	3	3.14	2.27	1.52	District town	0.600469	Tap in house/cmpd	Never	Tanzania	District town Kahama	Primary	Self-employed	<38	Never drinker	Negative	Negative	Negative	0503
Female	Walk	45+	Widowed/separated/divorced	0	Yes	Normal	No	4.7	1.2	2.8	1.46	1.46	0.89	Rural	1.15923	Well	Never	Uganda	Rural Mpigi	None/incomplete primary	Self-employed	>=38	Never drinker	Negative	Negative	Positive and not on treatment	0504
Female	Vehicle	45+	Widowed/separated/divorced	0	Yes	Normal	No	3.8	1.5	1.6	0.95	1.8	0.61	Rural	1.15923	Well	Never	Uganda	Rural Mpigi	None/incomplete primary	Self-employed	>=38	Never drinker	Negative	Positive and not on treatment	Negative	0505
Female	Walk	35-44	Married/living as married	5+	No	Normal	No	3.7	2	1.5	0.69	1.81	0.52	Rural	2.1497	Well	Never	Uganda	Rural Wakiso	None/incomplete primary	Not employed	<38	Healthy drinker	Negative	Negative	Negative	0506
Male	Vehicle	25-34	Married/living as married	2	No	Normal	No	3.7	0.9	2	1.6	1.27	0.68	Municipality	5.74011	Well	Never	Tanzania	Mwanza Municipality	None/incomplete primary	Self-employed	>=38	Never drinker	Negative	Negative	Negative	0507
Male	Bicycle	45+	Married/living as married	5+	No	Normal	No	4.8	1.1	3	1	1.68	1.11	Rural	0.147261	Well	Never	Tanzania	Kahama rural	Primary	Self-employed	<38	Healthy drinker	Negative	Negative	Negative	0508
Female	Vehicle	35-44	Single	5+	Yes		Yes	4.6	1.8	2.5	0.52	1.46	0.91	Municipality	0.36244	Tap in house/cmpd	Never	Uganda	Entebbe Municipality	Secondary or above	Formal employment	>=38	Healthy drinker	Negative	Negative	Negative	0509
Male	Bicycle	25-34	Married/living as married	3	No	Normal	No	2.8	1.3	1.1	0.9	1.28	0.38	Rural	0.221428	Well	Never	Tanzania	Geita rural	Primary	Self-employed	<38	Never drinker	Negative	Negative	Positive and not on treatment	0510
Male	Walk	45+	Widowed/separated/divorced	3	Yes	Normal	No	3.7	2.4	1.2	0.49	2.06	0.42	Municipality	0.36244	Tap in house/cmpd	Current	Uganda	Entebbe Municipality	Primary	Formal employment	>=38	Unhealthy drinker	Negative	Negative	Positive and not on treatment	0511
Female	Vehicle	<25	Single	5+	No	Normal	No	5.1	2.2	2.6	0.81	1.88	1	Municipality	0.36244	Tap in house/cmpd	Never	Uganda	Entebbe Municipality	Secondary or above	Not employed	<38	Never drinker	Negative	Negative	Negative	0512
Female	Walk	25-34	Married/living as married	4		Normal	No	3.5	0.9	1.9	0.92	1.66	0.68	Rural	0.133742	Well	Never	Tanzania	Kahama rural	None/incomplete primary	Self-employed	<38	Ex drinker	Negative	Negative	Negative	0513
Female	Walk	25-34	Married/living as married	3	Yes	Normal	Yes	3.6	0.8	1.8	1.6	1.07	0.61	Rural	0.252459	Well	Never	Tanzania	Geita rural	None/incomplete primary	Self-employed	<38	Never drinker	Negative	Negative	Negative	0514
Male	Bicycle	35-44	Married/living as married	4	No	Normal	No	3.5	1.1	1.9	1.14	1.29	0.57	Rural	1.15923	Tap in house/cmpd	Never	Uganda	Rural Mpigi	Primary	Self-employed	>=38	Never drinker	Negative	Negative	Negative	0515
Male	Walk	45+	Married/living as married	4	No	Underwt	No	4.7	1.6	2.1	2.09	2.18	0.6	Rural	1.15923	Well	Never	Uganda	Rural Mpigi	None/incomplete primary	Self-employed	<38	Healthy drinker	Negative	Negative	Positive and not on treatment	0516
Male	Vehicle	25-34	Married/living as married	5+	Yes	Normal	No	4.3	1.5	2.5	0.64	1.63	0.91	Municipality	0.36244	Tap in house/cmpd	Never	Uganda	Entebbe Municipality	Secondary or above	Formal employment	>=38	Ex drinker	Negative	Negative	Positive and not on treatment	0517
Male	Walk	<25	Single	5+	Yes	Normal	No	3.5	1	2.1	0.69	1.01	0.7	Municipality	0.36244	Tap in house/cmpd	Never	Uganda	Entebbe Municipality	Secondary or above	Self-employed	>=38	Never drinker	Negative	Positive and on treatment	Negative	0518
Female	Bicycle	35-44	Married/living as married	3	Yes	Normal	Yes	3.7	1.6	1.6	0.9	1.36	0.6	Rural	0.318036	Well	Never	Tanzania	Geita rural	None/incomplete primary	Self-employed	<38	Never drinker	Negative	Negative	Negative	0519
Female	Walk	45+	Married/living as married	3		Normal	No	4.1	1.6	1.9	0.89	1.41	0.67	District town	0.554279	Tap in house/cmpd	Never	Tanzania	District town Kahama	Primary	Self-employed	>=38	Ex drinker	Negative	Negative	Positive and not on treatment	0520
Male	Walk	45+	Married/living as married	2		Normal	No	3.3	1.4	0.9	1.15	2.03	0.47	Rural	0.141107	Well	Current	Tanzania	Kahama rural	None/incomplete primary	Self-employed	<38	Unhealthy drinker	Negative	Negative	Negative	0521
Male	Bicycle	45+	Widowed/separated/divorced	4	Yes	Normal	No	3.7	1.1	2	0.9	1.44	0.72	Rural	0.168545	Well	Exsmoker	Tanzania	Kahama rural	Primary	Formal employment	<38	Ex drinker	Negative	Negative	Negative	0522
Female	Walk	<25	Widowed/separated/divorced	3	Yes	Normal	No	4.1	1	2.5	1	1.35	0.91	District town	0.390882	Other	Never	Tanzania	District town Geita	Primary	Formal employment	>=38	Unhealthy drinker	Negative	Positive and not on treatment	Negative	0523
Female	Walk	<25	Single	4	Yes	Overweight	Yes	4.2	1	2.5	0.8	1.19	0.78	District town	0.547235	Other	Never	Tanzania	District town Geita	Secondary or above	Formal employment	>=38	Unhealthy drinker	Negative	Negative	Negative	0524
Female	Bicycle	<25	Single	4	Yes	Normal	No	3.8	1.5	2.1	0.5	1.39	0.71	District town	0.364823	Well	Never	Tanzania	District town Geita	None/incomplete primary	Not employed		Never drinker	Negative	Negative	Negative	0525
Female	Walk	25-34	Married/living as married	3	Yes	Overweight	Yes	4.2	1.1	2.5	1.2	1.28	0.77	District town	0.390882	Other	Never	Tanzania	District town Geita	Secondary or above	Not employed	<38	Never drinker	Negative	Negative	Negative	0526
Male	Walk	<25	Single	5+	No	Underwt	No	3.3	0.6	2.2	0.85	0.91	0.83	Rural	2.1497	Tap in house/cmpd	Never	Uganda	Rural Wakiso	Secondary or above	Formal employment	<38	Ex drinker	Negative	Negative	Negative	0527
Female	Vehicle	45+	Married/living as married	3	No	Normal	No	2.7	0.7	1.5	1	1.29	0.53	Municipality	2.33856	Other	Never	Tanzania	Mwanza Municipality	None/incomplete primary	Self-employed	<38	Healthy drinker	Negative	Positive and not on treatment	Negative	0528
Female	Walk	<25	Single	5+	Yes	Normal	No	4.2	1	2.4	1.12	1.39	0.89	District town	0.600469	Tap in house/cmpd	Never	Tanzania	District town Kahama	Primary	Formal employment	<38	Ex drinker	Negative	Negative	Negative	0529
Male	Bicycle	<25	Single	5+		Normal	No	3.3	0.8	1.6	1.4	1.25	0.58	Rural	0.168545	Well	Never	Tanzania	Kahama rural	Secondary or above	Not employed	<38	Never drinker	Negative	Negative	Negative	0530
Male	Vehicle	45+	Married/living as married	3	No	Normal	No	5.4	1.9	2.7	1.1	1.8	0.8	Rural	2.1497	Well	Never	Uganda	Rural Wakiso	Secondary or above	Self-employed	>=38	Healthy drinker	Negative	Negative	Negative	0531
Male	Bicycle	45+	Married/living as married	5+	Yes	Normal	No	5.2	1.7	2.9	1.12	1.92	1.2	Rural	2.1497	Well	Never	Uganda	Rural Wakiso	Secondary or above	Self-employed	<38	Healthy drinker	Negative	Negative	Negative	0532
Female	Vehicle	45+	Married/living as married	5+	No	Obese	Yes	3.5	1.4	1.7	0.58	1.66	0.57	Rural	1.15923	Well	Never	Uganda	Rural Mpigi	Primary	Formal employment	<38	Healthy drinker	Negative	Negative	Positive and not on treatment	0533
Male	Bicycle	45+	Married/living as married	5+	Yes	Obese	Yes							District town	0.450352	Tap in house/cmpd	Never	Tanzania	District town Kahama	Primary	Formal employment	>=38	Unhealthy drinker	Positive and not on treatment		Negative	0534
Female	Walk	25-34	Married/living as married	5+	No	Overweight	Yes	4.8	1	2.9	1.95	1.27	0.9	Municipality	0.36244	Well	Never	Uganda	Entebbe Municipality	None/incomplete primary	Self-employed	>=38	Ex drinker	Negative	Negative	Negative	0535
Female	Walk	45+	Married/living as married	5+	Yes	Normal	No	2.3	0.7	1.3	0.28	0.67	0.58	Municipality	0.36244	Tap in house/cmpd	Never	Uganda	Entebbe Municipality	Secondary or above	Self-employed	>=38	Ex drinker	Negative	Negative	Negative	0536
Male	Vehicle	25-34	Married/living as married	4	Yes	Normal	No	3.9	1.2	2.2	0.64	1.42	0.8	District town	0.054045	Tap in house/cmpd	Never	Uganda	District town Mpigi	Secondary or above	Self-employed	>=38	Healthy drinker	Negative	Negative	Negative	0537
Male	Walk	45+	Married/living as married	5+	Yes	Normal	No	4.2	2.3	1.6	0.89	2.14	0.65	Municipality	0.36244	Tap in house/cmpd	Current	Uganda	Entebbe Municipality	Secondary or above	Self-employed	<38	Healthy drinker	Positive and on treatment	Negative	Positive and on treatment	0538
Female	Walk	25-34	Married/living as married	2		Obese	Yes	4.4	1	2.8	0.83	1.12	0.9	District town	0.655057	Tap in house/cmpd	Never	Tanzania	District town Kahama	Primary	Self-employed	>=38	Never drinker	Negative	Negative	Negative	0539
Female	Vehicle	25-34	Married/living as married	4	Yes	Obese	Yes	3.9	1.4	1.4	1.3	1.56	0.4	District town	0.497486	Other	Never	Tanzania	District town Geita	Secondary or above	Formal employment	>=38	Never drinker	Negative	Negative	Negative	0540
Female	Bicycle	<25	Married/living as married	5+	Yes	Normal	No	2.7	1	1.1	0.6	1.36	0.35	Rural	0.141107	Well	Exsmoker	Tanzania	Kahama rural	None/incomplete primary	Self-employed	<38	Never drinker	Negative	Negative	Negative	0541
Female	Walk	35-44	Married/living as married	2	No	Normal	No	4.3	1.1	2.5	0.95	1.59	1.03	District town	0.054045	Tap in house/cmpd	Never	Uganda	District town Mpigi	None/incomplete primary	Self-employed	<38	Ex drinker	Negative	Negative	Negative	0542
Female	Vehicle	25-34	Married/living as married	5+	Yes	Normal	Yes	6.3	1	4	0.8	1.4	1.75	Municipality	4.20942	Tap in house/cmpd	Never	Tanzania	Mwanza Municipality	Primary	Self-employed	>=38	Never drinker	Negative	Positive and not on treatment	Negative	0543
Male	Vehicle	45+	Married/living as married	4	No		No	3.6	1.6	1.6	0.84	1.6	0.49	Municipality	0.36244	Tap in house/cmpd	Never	Uganda	Entebbe Municipality	Secondary or above	Not employed	<38	Healthy drinker	Negative	Negative	Positive and not on treatment	0544
Male	Walk	35-44	Married/living as married	4	Yes	Normal	No	4.4	1.4	2.1	1.4	1.29	0.57	Rural	0.199633	Other	Never	Tanzania	Geita rural	Primary	Self-employed	<38	Never drinker	Negative	Negative	Negative	0545
Male	Vehicle	25-34	Single	5+	Yes	Normal	No	4	1	2.2	1.4	1.48	0.85	Rural	2.1497	Tap in house/cmpd	Never	Uganda	Rural Wakiso	Secondary or above	Self-employed	>=38	Never drinker	Negative	Negative	Negative	0546
Male	Bicycle	35-44	Married/living as married	3	Yes	Normal	No	2.9	0.5	1.5	1.6	0.97	0.79	Rural	0.14734	Well	Never	Tanzania	Geita rural	Primary	Self-employed	<38	Unhealthy drinker	Negative	Negative	Negative	0547
Male	Vehicle	35-44	Married/living as married	5+	No	Normal	No	4	1.3	2.3	0.63	1.49	0.83	Rural	1.15923	Other	Never	Uganda	Rural Mpigi	None/incomplete primary	Self-employed	>=38	Ex drinker	Negative	Negative	Negative	0548
Male	Vehicle	35-44	Married/living as married	5+		Normal	No	8	2.3	4.8	1.1	2.14	1.41	District town	0.497486	Well	Never	Tanzania	District town Geita	Secondary or above	Self-employed	>=38	Unhealthy drinker	Positive and on treatment	Negative	Positive and not on treatment	0549
Female	Vehicle	45+	Married/living as married	3	Yes	Overweight	Yes	3.7	1	1.6	3.43	1.02	0.9	Rural	2.1497	Well	Never	Uganda	Rural Wakiso	None/incomplete primary	Self-employed	>=38	Ex drinker	Positive and on treatment	Negative	Negative	0550
Male	Vehicle	35-44	Married/living as married	5+	Yes	Underwt	No	5.1	0.9	3.5	0.9	1.02	1.27	District town	0.547235	Well	Never	Tanzania	District town Geita	Secondary or above	Formal employment	>=38	Healthy drinker	Negative	Positive and on treatment	Negative	0551
Female	Vehicle	25-34	Single	5+	Yes	Overweight	Yes	4.5	0.9	2.5	2.09	1.47	0.82	District town	0.878363	Tap in house/cmpd	Never	Uganda	District town Wakiso	Secondary or above	Self-employed	>=38	Never drinker	Negative	Negative	Negative	0552
Female	Bicycle	35-44	Widowed/separated/divorced	4	Yes	Overweight	Yes	4.9	1.1	2.6	1.3	1.33	0.8	Rural	0.14734	Well	Never	Tanzania	Geita rural	Primary	Self-employed	<38	Ex drinker	Negative	Negative	Negative	0553
Female	Vehicle	25-34	Single	4	Yes	Normal	No	3.4	1.2	2	0.5	1.13	0.6	Municipality	4.51009	Other	Never	Tanzania	Mwanza Municipality	Primary	Formal employment	>=38	Never drinker	Negative	Negative	Negative	0554
Female	Walk	25-34	Widowed/separated/divorced	5+	Yes	Overweight	Yes	4.5	0.8	3.2	1.5	1.04	1.03	Rural	2.1497	Tap in house/cmpd	Never	Uganda	Rural Wakiso	None/incomplete primary	Formal employment	<38	Healthy drinker		Negative	Negative	0555
Male	Walk	25-34	Widowed/separated/divorced	5+	Yes	Normal	No	4.7	2.2	1.8	2.08	2.67	0.69	Municipality	0.36244	Tap in house/cmpd	Never	Uganda	Entebbe Municipality	Secondary or above	Self-employed	>=38	Unhealthy drinker	Negative	Negative	Negative	0556
Female	Walk	25-34	Single	5+	Yes	Normal	No	5.6	1.5	3.6	0.86	1.63	1.19	Municipality	0.36244	Tap in house/cmpd	Never	Uganda	Entebbe Municipality	Primary	Not employed	<38	Healthy drinker	Negative	Negative	Negative	0557
Male	Walk	45+	Married/living as married	2	No	Normal	No	2.8	0.6	1.4	1.23	0.96	0.66	Rural	1.15923	Well	Never	Uganda	Rural Mpigi	Primary	Self-employed	>=38	Healthy drinker	Negative	Negative	Negative	0558
Female	Walk	<25	Married/living as married	3	Yes	Normal	Yes	4.7	1.3	2.4	1.7	1.71	0.94	Rural	0.14734	Well	Never	Tanzania	Geita rural	None/incomplete primary	Self-employed		Never drinker	Negative	Negative	Negative	0559
Female	Walk	35-44	Widowed/separated/divorced	1	No	Normal	No	2.5	0.8	1.3	0.69	1	0.56	Rural	2.1497	Well	Never	Uganda	Rural Wakiso	None/incomplete primary	Self-employed	<38	Healthy drinker	Negative	Negative	Negative	0560
Female	Vehicle	25-34	Single	5+	No	Normal	No	3.9	1.3	2.3	0.8	1.42	0.73	Municipality	0.36244	Tap in house/cmpd	Never	Uganda	Entebbe Municipality	Secondary or above	Not employed	<38	Healthy drinker	Negative	Positive and not on treatment	Negative	0561
Female	Vehicle	45+	Married/living as married	5+	Yes	Normal	No	4.2	1	2.7	1.79	1.25	0.94	District town	0.878363	Other	Never	Uganda	District town Wakiso	Secondary or above	Self-employed	>=38	Never drinker	Negative	Negative	Positive and not on treatment	0562
Female	Vehicle	25-34	Married/living as married	5+	No	Overweight	Yes	4.2	1.5	2.1	1.87	1.79	0.89	District town	0.878363	Other	Never	Uganda	District town Wakiso	Secondary or above	Formal employment	>=38	Never drinker	Negative	Negative	Negative	0563
Female	Walk	45+	Widowed/separated/divorced	5+		Normal	No	6.9	2.6	3.8	1	2.27	1.04	Municipality	5.74011	Other	Exsmoker	Tanzania	Mwanza Municipality	None/incomplete primary	Not employed	<38	Ex drinker	Negative	Negative	Negative	0564
Male	Walk	35-44	Widowed/separated/divorced	3	No	Underwt	No	3.6	0.7	1.8	2.34	1.17	0.83	Rural	1.15923	Well	Exsmoker	Uganda	Rural Mpigi	None/incomplete primary	Self-employed	<38	Healthy drinker	Negative	Negative	Negative	0565
Female	Walk	25-34	Married/living as married	4	Yes	Overweight	No	3.6	1.1	1.7	1.97	1.53	0.59	Municipality	0.36244	Tap in house/cmpd	Never	Uganda	Entebbe Municipality	Secondary or above	Self-employed	>=38	Unhealthy drinker	Negative	Negative	Negative	0566
Male	Walk	25-34	Single	5+	No	Normal	No	3.6	1.9	1.5	0.43	1.75	0.57	District town	0.878363	Tap in house/cmpd	Never	Uganda	District town Wakiso	Secondary or above	Self-employed	>=38	Never drinker	Negative	Negative	Negative	0567
Male	Vehicle	25-34	Married/living as married	5+	No	Obese	Yes	5.1	1	3.6	0.99	1.2	1.06	District town	0.878363	Tap in house/cmpd	Never	Uganda	District town Wakiso	Secondary or above	Self-employed	>=38	Never drinker	Negative	Negative	Negative	0568
Female	Walk	35-44	Married/living as married	5+		Overweight	Yes	3.2	1.5	1.3	0.5	1.57	0.35	District town	0.538142	Well	Never	Tanzania	District town Kahama	None/incomplete primary	Self-employed	<38	Never drinker	Negative	Negative	Negative	0569
Female	Vehicle	<25	Single	5+	Yes	Normal	No	3.2	0.6	1.8	1.52	0.96	0.8	Municipality	0.36244	Tap in house/cmpd	Exsmoker	Uganda	Entebbe Municipality	Secondary or above	Not employed	<38	Healthy drinker	Negative	Positive and not on treatment	Negative	0570
Female	Walk	<25	Widowed/separated/divorced	3	No	Normal	No	5.4	1.9	3	0.6	1.79	0.87	District town	0.390882	Well	Never	Tanzania	District town Geita	Primary	Not employed	<38	Never drinker	Negative	Negative	Negative	0571
Female	Walk	35-44	Married/living as married	5+	No	Obese	Yes	3.8	1.4	2	1.02	1.43	0.65	Rural	1.15923	Well	Never	Uganda	Rural Mpigi	Secondary or above	Formal employment	<38	Never drinker	Negative	Negative	Negative	0572
Male	Bicycle	35-44	Married/living as married	3	No	Normal	No	3.5	1.7	1.3	1.36	1.7	0.51	Rural	1.15923	Well	Current	Uganda	Rural Mpigi	None/incomplete primary	Self-employed	<38	Healthy drinker	Negative	Negative	Negative	0573
Male	Bicycle	45+	Married/living as married	1	Yes	Normal	No	5.1	1.1	2.9	1.5	1.72	1.06	Rural	0.141107	Other	Exsmoker	Tanzania	Kahama rural	None/incomplete primary	Self-employed	<38	Never drinker	Negative	Negative	Positive and not on treatment	0574
Female	Walk	25-34	Single	3	No	Normal	No	5	1.3	3	1.81	1.54	0.93	Municipality	0.36244	Tap in house/cmpd	Never	Uganda	Entebbe Municipality	Secondary or above	Formal employment	<38	Unhealthy drinker	Negative	Positive and on treatment	Negative	0575
Male	Walk	45+	Married/living as married	5+	Yes	Obese	Yes	4.8	1.2	2.4	1.9	1.4	0.8	District town	0.547235	Well	Exsmoker	Tanzania	District town Geita	Secondary or above	Formal employment	>=38	Never drinker	Negative	Negative	Negative	0576
Female	Bicycle	<25	Married/living as married	4	No	Normal	No	3.1	0.9	1.8	0.5	0.97	0.62	District town	0.42095	Well	Never	Tanzania	District town Geita	None/incomplete primary	Not employed		Never drinker	Negative	Negative	Negative	0577
Male	Vehicle	25-34	Married/living as married	5+	Yes	Normal	No	4.3	1.1	2.4	1.1	1.2	0.71	Municipality	5.74011	Tap in house/cmpd	Never	Tanzania	Mwanza Municipality	Primary	Formal employment	>=38	Never drinker	Negative	Negative	Negative	0578
Female	Walk	25-34	Married/living as married	5+		Normal	Yes	5.3	1.1	3.7	0.8	1.48	1.1	Rural	0.157234	Well	Never	Tanzania	Kahama rural	Primary	Self-employed	<38	Never drinker	Negative	Negative	Negative	0579
Female	Vehicle	45+	Married/living as married	5+	No	Normal	No	4.6	0.8	2.7	2.4	1.39	1.01	Rural	1.15923	Well	Never	Uganda	Rural Mpigi	Primary	Not employed	<38	Never drinker	Negative	Negative	Negative	0580
Male	Walk	<25	Single	2	No	Normal	No	4	1.5	1.7	1.5	1.61	0.41	Municipality	5.74011	Well	Never	Tanzania	Mwanza Municipality	Secondary or above	Not employed	<38	Never drinker	Negative	Negative	Negative	0581
Female	Walk	<25	Married/living as married	5+	No	Normal	No	4.8	1.5	2.9	1.23	1.62	1.04	District town	0.878363	Tap in house/cmpd	Never	Uganda	District town Wakiso	None/incomplete primary	Not employed	<38	Never drinker	Negative	Negative	Negative	0582
Female	Walk	45+	Married/living as married	3	No	Normal	No	4.6	1.5	2.5	1.06	1.6	0.81	District town	0.450352	Other	Never	Tanzania	District town Kahama	None/incomplete primary	Self-employed	<38	Never drinker	Negative	Negative	Positive and not on treatment	0583
Female	Vehicle	<25	Single	5+	Yes	Overweight	No	4.9	2.2	2.2	0.7	1.92	0.77	Municipality	4.85702	Other	Never	Tanzania	Mwanza Municipality	None/incomplete primary	Self-employed	<38	Unhealthy drinker	Negative	Negative	Negative	0584
Male	Walk	25-34	Married/living as married	3	Yes	Underwt	No	3	1.3	1.1	1.23	1.41	0.47	District town	0.054045	Well	Current	Uganda	District town Mpigi	Secondary or above	Self-employed	>=38	Healthy drinker	Negative	Positive and not on treatment	Negative	0585
Female	Walk	25-34	Widowed/separated/divorced	5+		Normal	No	4.2	0.7	2.8	0.96	1.21	1.09	Rural	0.141107	Well	Never	Tanzania	Kahama rural	None/incomplete primary	Self-employed	<38	Never drinker	Negative	Negative	Negative	0586
Male	Walk	<25	Single	4	No	Underwt	No	3.2	0.9	2	0.72	0.99	0.75	District town	0.878363	Well	Never	Uganda	District town Wakiso	Secondary or above	Formal employment	>=38	Ex drinker	Negative	Negative	Negative	0587
Female	Bicycle	<25	Married/living as married	4	Yes	Normal	No	4.6	1.2	2.8	0.88	1.42	0.83	District town	0.480375	Tap in house/cmpd	Never	Tanzania	District town Kahama	None/incomplete primary	Self-employed	<38	Ex drinker	Negative	Negative	Negative	0588
Female	Vehicle	35-44	Married/living as married	5+	Yes	Overweight	Yes	3	1.2	1.7	0.6	1.16	0.53	District town	0.547235	Well	Never	Tanzania	District town Geita	Secondary or above	Formal employment	>=38	Never drinker	Negative	Negative	Negative	0589
Female	Vehicle	25-34	Married/living as married	2	No	Normal	No	3.5	1.6	1.5	1.01	1.6	0.59	Rural	1.15923	Well	Never	Uganda	Rural Mpigi	Primary	Self-employed	<38	Healthy drinker	Negative	Negative	Negative	0590
Male	Vehicle	<25	Single	4	Yes	Normal	No	3.4	0.3	1.6	1.93	1	0.82	District town	0.450352	Tap in house/cmpd	Never	Tanzania	District town Kahama	Primary	Formal employment	>=38	Ex drinker	Negative	Positive and not on treatment	Positive and not on treatment	0591
Male	Walk	35-44	Widowed/separated/divorced	0	No	Normal	No	3.6	1.7	1.7	0.43	1.6	0.52	Rural	1.15923	Well	Current	Uganda	Rural Mpigi	None/incomplete primary	Not employed	<38	Unhealthy drinker	Negative	Negative	Negative	0592
Female	Vehicle	25-34	Married/living as married	4	Yes	Normal	No	2.1	0.8	1	0.53	1.07	0.47	Rural	1.15923	Well	Never	Uganda	Rural Mpigi	Primary	Self-employed	<38	Never drinker	Negative	Negative	Negative	0593
Female	Walk	25-34	Married/living as married	4	Yes	Normal	No	3.7	1	2.4	0.8	1.09	0.62	Rural	0.203105	Well	Never	Tanzania	Geita rural	None/incomplete primary	Self-employed	<38	Never drinker	Negative	Negative	Negative	0594
Male	Vehicle	45+	Married/living as married	4	No	Overweight	No	4.2	1.3	2.4	1.1	1.61	0.96	Municipality	5.74011	Tap in house/cmpd	Current	Tanzania	Mwanza Municipality	Primary	Self-employed	>=38	Never drinker	Negative	Negative	Negative	0595
Female	Walk	25-34	Married/living as married	3		Normal	No	3.3	0.7	1.7	1	1.46	0.52	Rural	0.14734	Well	Never	Tanzania	Geita rural	Primary	Self-employed	<38	Never drinker	Negative	Negative	Negative	0596
Female	Vehicle	45+	Widowed/separated/divorced	5+	Yes	Normal	No	4.3	1.6	2.3	0.7	1.71	0.77	Municipality	4.20942	Tap in house/cmpd	Never	Tanzania	Mwanza Municipality	Primary	Self-employed	>=38	Never drinker	Negative	Negative	Negative	0597
Male	Bicycle	35-44	Married/living as married	5+	No	Normal	No	5.5	1.2	3	2.32	1.86	1.01	District town	0.538142	Well	Exsmoker	Tanzania	District town Kahama	Primary	Self-employed	>=38	Never drinker	Negative	Negative	Negative	0598
Male	Walk	35-44	Married/living as married	3	Yes	Normal	No	3.4	1.5	1.5	0.71	1.42	0.45	District town	0.480375	Tap in house/cmpd	Never	Tanzania	District town Kahama	Secondary or above	Formal employment	>=38	Ex drinker	Negative	Negative	Negative	0599
Female	Vehicle	35-44	Married/living as married	3	Yes	Underwt	No	3.7	0.7	2.1	1.44	1.05	0.8	Rural	1.15923	Well	Never	Uganda	Rural Mpigi	Primary	Self-employed	<38	Ex drinker	Negative	Positive and on treatment	Negative	0600
Female	Bicycle	35-44	Married/living as married	5+	Yes	Normal	No	5	1.4	2.6	1.37	1.81	0.86	Rural	0.1225	Well	Never	Tanzania	Kahama rural	None/incomplete primary	Self-employed	>=38	Never drinker	Negative	Negative	Negative	0601
Male	Walk	<25	Single	5+		Normal	No	2.7	0.6	1.4	1.4	1.05	0.58	Rural	0.157234	Well	Never	Tanzania	Kahama rural	None/incomplete primary	Self-employed	>=38	Never drinker	Negative	Negative	Positive and not on treatment	0602
Female	Bicycle	<25	Single	5+	Yes	Normal	No	4.2	1.1	2.2	1.2	1.22	0.77	Rural	0.221428	Well	Never	Tanzania	Geita rural	Secondary or above	Not employed	<38	Never drinker	Negative	Negative	Negative	0603
Male	Bicycle	<25	Single	4	Yes	Underwt	No	3.2	1	1.2	1.13	1.41	0.61	Rural	0.141107	Well	Never	Tanzania	Kahama rural	None/incomplete primary	Self-employed	<38	Never drinker	Negative	Negative	Positive and not on treatment	0604
Female	Vehicle	<25	Married/living as married	5+		Obese	Yes	7.5	1.5	5.1	1.1	1.89	1.46	Municipality	4.85702	Other	Never	Tanzania	Mwanza Municipality	Primary	Formal employment	>=38	Unhealthy drinker	Negative		Positive and not on treatment	0605
Female	Bicycle	45+	Married/living as married	5+	No	Normal	No	2.6	0.4	0.8	1.1	0.91	0.4	Rural	0.318036	Well	Never	Tanzania	Geita rural	None/incomplete primary	Not employed		Never drinker	Negative	Negative	Negative	0606
Female	Vehicle	<25	Married/living as married	5+	No	Overweight	No	4.3	1.5	2.5	0.42	1.55	0.89	Rural	2.1497	Tap in house/cmpd	Never	Uganda	Rural Wakiso	Secondary or above	Self-employed	>=38	Ex drinker	Negative	Negative	Negative	0607
Male	Walk	<25	Single	5+	Yes	Normal	No	2.4	0.7	1.3	0.76	0.92	0.54	District town	0.878363	Tap in house/cmpd	Exsmoker	Uganda	District town Wakiso	None/incomplete primary	Formal employment	>=38	Healthy drinker	Negative	Negative	Negative	0608
Female	Walk	25-34	Married/living as married	5+	No	Overweight	No	6	1.9	3.6	0.98	1.93	1.09	Municipality	0.36244	Tap in house/cmpd	Never	Uganda	Entebbe Municipality	Secondary or above	Not employed	>=38	Unhealthy drinker	Negative	Negative	Positive and not on treatment	0609
Male	Vehicle	35-44	Married/living as married	5+	Yes	Overweight	Yes	5.3	1.5	2	3.3	1.61	0.8	District town	0.497486	Other	Never	Tanzania	District town Geita	Primary	Self-employed	>=38	Unhealthy drinker	Negative	Negative	Negative	0610
Male	Walk	35-44	Married/living as married	1	No	Normal	No	2.9	0.5	1.3	1.9	0.93	0.75	Rural	2.1497	Well	Never	Uganda	Rural Wakiso	None/incomplete primary	Self-employed	<38	Never drinker	Negative	Negative	Negative	0611
Male	Vehicle	45+	Married/living as married	3	No	Overweight	No	3.9	2.4	0.8	0.93	2.37	0.47	Rural	2.1497	Well	Exsmoker	Uganda	Rural Wakiso	Secondary or above	Self-employed	>=38	Healthy drinker	Negative	Positive and on treatment	Negative	0612
Female	Walk	<25	Married/living as married	4	No	Obese	Yes	4.6	1.2	2.9	0.63	1.39	0.96	District town	0.878363	Tap in house/cmpd	Never	Uganda	District town Wakiso	Secondary or above	Not employed	<38	Never drinker	Negative	Negative	Negative	0613
Female	Vehicle	<25	Married/living as married	5+	No	Normal	No	2.7	1.5	1.2	0.27	1.46	0.47	District town	0.878363	Tap in house/cmpd	Never	Uganda	District town Wakiso	Secondary or above	Self-employed	>=38	Healthy drinker	Negative	Negative	Negative	0614
Male	Bicycle	25-34	Married/living as married	1		Normal	No	4.1	1	2.4	0.65	1.28	0.84	Rural	0.141107	Well	Never	Tanzania	Kahama rural	Primary	Self-employed	<38	Never drinker	Negative	Negative	Negative	0615
Female	Bicycle	25-34	Married/living as married	3	Yes	Normal	Yes	3.2	0.8	1.7	1.1	1.05	0.54	Rural	0.318036	Well	Never	Tanzania	Geita rural	None/incomplete primary	Self-employed	<38	Never drinker	Negative	Negative	Negative	0616
Male	Walk	45+	Married/living as married	5+	No	Underwt	No	3.5	1.6	1.2	1.1	1.57	0.47	Rural	0.211376	Well	Exsmoker	Tanzania	Geita rural	Primary	Self-employed	<38	Ex drinker	Negative	Negative	Negative	0617
Male	Bicycle	<25	Married/living as married	5+		Normal	No	3.9	1.5	1.4	1.36	1.51	0.57	District town	0.600469	Tap in house/cmpd	Never	Tanzania	District town Kahama	Secondary or above	Self-employed	<38	Never drinker	Negative	Negative	Negative	0618
Female	Bicycle	25-34	Married/living as married	5+	Yes	Underwt	Yes	4.8	1.7	2.4	0.48	1.77	0.9	District town	0.538142	Well	Never	Tanzania	District town Kahama	Secondary or above	Self-employed	<38	Ex drinker	Negative	Negative	Negative	0619
Female	Walk	<25	Married/living as married	3	Yes	Underwt	No							District town	0.480375	Tap in house/cmpd	Never	Tanzania	District town Kahama	Secondary or above	Self-employed	<38	Never drinker			Negative	0620
Female	Vehicle	25-34	Married/living as married	4	No	Overweight	Yes	4	1.1	2	1.6	1.66	0.73	Municipality	5.74011	Tap in house/cmpd	Never	Tanzania	Mwanza Municipality	Primary	Self-employed	>=38	Unhealthy drinker	Negative	Negative	Negative	0621
Female	Walk	45+	Married/living as married	5+	No	Normal	Yes	3.5	0.7	1.8	1.71	1.16	0.7	Rural	1.15923	Well	Current	Uganda	Rural Mpigi	None/incomplete primary	Not employed	<38	Ex drinker	Negative	Negative	Negative	0622
Female	Walk	35-44	Widowed/separated/divorced	4	No	Normal	Yes	3.5	1.6	1.8	0.52	1.63	0.53	Municipality	4.85702	Other	Never	Tanzania	Mwanza Municipality	Primary	Self-employed	<38	Never drinker	Negative	Negative	Negative	0623
Female	Walk	45+	Widowed/separated/divorced	2	No	Normal	No	4.9	1.6	2.6	1.98	1.99	1.12	Rural	2.1497	Well	Never	Uganda	Rural Wakiso	Primary	Not employed	<38	Healthy drinker	Negative	Negative	Positive and not on treatment	0624
Male	Bicycle	25-34	Married/living as married	5+	No	Normal	No	3.9	0.9	2.5	0.9	1.41	0.82	Rural	0.147261	Well	Never	Tanzania	Kahama rural	Primary	Self-employed	<38	Never drinker	Negative	Negative	Positive and not on treatment	0625
Male	Vehicle	<25	Married/living as married	3	No	Normal	No	4.7	1.5	2.1	2.66	2.22	0.93	Rural	2.1497	Tap in house/cmpd	Exsmoker	Uganda	Rural Wakiso	Secondary or above	Formal employment	>=38	Unhealthy drinker	Negative	Negative	Negative	0626
Male	Vehicle	25-34	Married/living as married	4	Yes	Normal	No	3.9	1	2.2	1.02	1.48	0.72	District town	0.450352	Other	Never	Tanzania	District town Kahama	Secondary or above	Formal employment	>=38	Healthy drinker	Negative	Negative	Negative	0627
Male	Walk	<25	Single	5+	No	Normal	No	3	0.4	1.6	1.89	0.8	0.72	Rural	1.15923	Well	Never	Uganda	Rural Mpigi	Secondary or above	Not employed	<38	Never drinker	Negative	Negative	Negative	0628
Female	Walk	25-34	Married/living as married	1	Yes	Underwt	No	3.8	1.3	2	0.97	1.93	0.78	Rural	0.133742	Tap in house/cmpd	Never	Tanzania	Kahama rural	Primary	Self-employed	>=38	Never drinker	Negative	Negative	Negative	0629
Male	Bicycle	25-34	Married/living as married	5+	No	Normal	No	3.4	0.8	1.7	1.36	1.2	0.64	District town	0.655057	Tap in house/cmpd	Exsmoker	Tanzania	District town Kahama	Primary	Self-employed	>=38	Ex drinker	Negative	Negative	Negative	0630
Male	Bicycle	45+	Widowed/separated/divorced	3	No	Normal	No	5.8	2.1	3.3	1.2	1.99	0.91	Municipality	4.85702	Other	Never	Tanzania	Mwanza Municipality	None/incomplete primary	Formal employment	>=38	Never drinker	Negative	Negative	Negative	0631
Female	Vehicle	25-34	Married/living as married	3	Yes	Normal	No	4.2	1.3	2.5	0.6	1.35	0.74	District town	0.456029	Well	Never	Tanzania	District town Geita	Primary	Self-employed	<38	Never drinker	Negative	Positive and not on treatment	Negative	0632
Female	Vehicle	<25	Single	5+	No	Normal	No	3.4	1.1	2	0.3	0.98	0.81	Rural	2.1497	Well	Never	Uganda	Rural Wakiso	Secondary or above	Not employed	<38	Never drinker	Negative	Negative	Negative	0633
Female	Walk	35-44	Married/living as married	3	Yes	Underwt	No	3	1.3	1.3	0.6	1.27	0.47	Rural	0.14734	Well	Never	Tanzania	Geita rural	None/incomplete primary	Self-employed	<38	Ex drinker	Negative	Negative	Negative	0634
Female	Walk	35-44	Single	3	No	Overweight	Yes	4.1	1.3	2.2	0.71	1.45	0.77	District town	0.054045	Well	Never	Uganda	District town Mpigi	None/incomplete primary	Self-employed	>=38	Healthy drinker	Negative	Positive and on treatment	Positive and not on treatment	0635
Male	Vehicle	25-34	Married/living as married	5+	No	Normal	No	4.3	1.7	1.6	1.28	1.84	0.74	District town	0.054045	Well	Never	Uganda	District town Mpigi	Secondary or above	Self-employed	>=38	Never drinker	Negative	Negative	Negative	0636
Female	Bicycle	<25	Married/living as married	5+	Yes	Normal	Yes	5.3	1.1	2.8	2.47	1.79	1.24	Rural	0.168545	Well	Never	Tanzania	Kahama rural	Primary	Self-employed	<38	Never drinker	Negative	Negative	Negative	0637
Female	Walk	45+	Widowed/separated/divorced	4	Yes	Normal	No	3.1	0.6	1.4	1.85	1.28	0.76	Rural	0.141107	Well	Never	Tanzania	Kahama rural	None/incomplete primary	Self-employed		Ex drinker	Negative	Negative	Positive and not on treatment	0638
Female	Bicycle	45+	Widowed/separated/divorced	3	Yes	Normal	No	5.2	1	3.3	1.39	1.35	1.28	Rural	2.1497	Well	Never	Uganda	Rural Wakiso	None/incomplete primary	Not employed	<38	Never drinker	Negative	Negative	Positive and not on treatment	0639
Female	Vehicle	45+	Married/living as married	1	No	Overweight	Yes	6.1	1.6	2.8	3.04	2.56	1.3	District town	0.054045	Tap in house/cmpd	Never	Uganda	District town Mpigi	None/incomplete primary	Self-employed	<38	Healthy drinker	Negative	Positive and not on treatment	Negative	0640
Male	Vehicle	35-44	Married/living as married	5+	Yes	Normal	No	3.7	1	2.1	0.69	1.05	0.73	Rural	1.15923	Well	Exsmoker	Uganda	Rural Mpigi	Primary	Self-employed	>=38	Never drinker	Negative	Negative	Negative	0641
Male	Vehicle	45+	Married/living as married	5+	No	Normal	No	4.7	1.1	3	1.03	1.26	1.06	Municipality	0.36244	Tap in house/cmpd	Exsmoker	Uganda	Entebbe Municipality	Secondary or above	Self-employed	>=38	Healthy drinker	Negative	Negative	Negative	0642
Female	Bicycle	25-34	Married/living as married	3	Yes	Normal	No	3.2	1.1	1.6	0.5	1.34	0.58	Rural	0.141107	Well	Never	Tanzania	Kahama rural	Primary	Self-employed	<38	Never drinker	Negative	Negative	Negative	0643
Male	Vehicle	25-34	Single	4	Yes	Normal	No	3.5	0.9	2.6	0.8	1.16	0.68	Municipality	5.74011	Other	Never	Tanzania	Mwanza Municipality	Primary	Self-employed	<38	Never drinker	Negative	Negative	Negative	0644
Female	Vehicle	<25	Single	5+	Yes	Normal	No	3.9	1.2	2.4	0.4	1.13	0.72	Municipality	4.85702	Well	Never	Tanzania	Mwanza Municipality	Secondary or above	Not employed	<38	Never drinker	Negative	Negative	Negative	0645
Male	Bicycle	25-34	Married/living as married	3	No	Normal	No	3.4	1.4	1.5	0.75	1.65	0.4	District town	0.655057	Well	Current	Tanzania	District town Kahama	Primary	Formal employment	>=38	Unhealthy drinker	Negative	Negative	Negative	0646
Female	Vehicle	25-34	Married/living as married	4	Yes	Overweight	Yes	6.3	1.6	4.4	0.5	1.81	1.17	Municipality	4.85702	Other	Never	Tanzania	Mwanza Municipality	Primary	Self-employed	>=38	Never drinker	Negative	Negative	Negative	0647
Female	Vehicle	25-34	Married/living as married	1	No	Normal	No	3.5	1.1	2	0.77	1.1	0.74	District town	0.878363	Tap in house/cmpd	Never	Uganda	District town Wakiso	None/incomplete primary	Not employed	<38	Never drinker	Negative	Negative	Negative	0648
Female	Walk	45+	Widowed/separated/divorced	5+	No	Normal	Yes	4.1	0.9	2.2	1.98	1.33	0.95	Rural	2.1497	Well	Current	Uganda	Rural Wakiso	None/incomplete primary	Not employed	<38	Never drinker	Negative	Negative	Negative	0649
Female	Walk	25-34	Married/living as married	5+	Yes	Normal	No	5.2	1.3	3.1	1.1	1.64	0.93	Rural	0.252459	Well	Never	Tanzania	Geita rural	Primary	Self-employed	<38	Ex drinker	Negative	Negative	Negative	0650
Female	Walk	35-44	Married/living as married	3	Yes	Normal	Yes	2.7	0.6	1.5	0.99	1.28	0.65	Rural	0.133742	Well	Never	Tanzania	Kahama rural	None/incomplete primary	Self-employed	<38	Never drinker	Negative	Negative	Negative	0651
Female	Walk	<25	Single	5+	Yes	Normal	No	4.4	2.9	1.4	0.5	2.05	0.39	District town	0.547235	Well	Never	Tanzania	District town Geita	Secondary or above	Self-employed	<38	Never drinker	Negative	Negative	Negative	0652
Male	Walk	25-34	Married/living as married	2	No	Normal	No	4.8	1.1	3	0.81	1.19	0.86	Rural	1.15923	Well	Never	Uganda	Rural Mpigi	None/incomplete primary	Formal employment	>=38	Healthy drinker	Negative	Negative	Negative	0653
Female	Walk	<25	Married/living as married	4		Normal	No	3.3	1.2	1.7	0.6	1.19	0.58	Rural	0.221428	Well	Never	Tanzania	Geita rural	Primary	Not employed	>=38	Ex drinker	Negative		Negative	0654
Female	Walk	<25	Widowed/separated/divorced	5+	No	Normal	No	2.3	0.5	1.3	0.78	1.06	0.54	Rural	1.15923	Well	Never	Uganda	Rural Mpigi	None/incomplete primary	Self-employed	<38	Ex drinker	Negative	Positive and on treatment	Negative	0655
Female	Walk	45+	Married/living as married	3		Normal	Yes	4.5	0.8	3	0.9	1.41	1.06	Rural	0.203105	Well	Never	Tanzania	Geita rural	None/incomplete primary	Self-employed	<38	Ex drinker	Negative	Negative	Negative	0656
Male	Walk	<25	Married/living as married	5+	Yes	Normal	No	4.6	0.8	3.2	0.46	0.85	1.02	District town	0.054045	Tap in house/cmpd	Never	Uganda	District town Mpigi	Secondary or above	Formal employment	>=38	Healthy drinker	Negative	Negative	Negative	0657
Male	Bicycle	<25	Married/living as married	5+	Yes	Overweight	No	2.5	0.6	1.3	1	1.06	0.48	Rural	0.168545	Well	Never	Tanzania	Kahama rural	None/incomplete primary	Formal employment	>=38	Never drinker	Negative	Negative	Negative	0658
Female	Vehicle	<25	Single	4	No	Normal	No	4.5	1.6	2.4	0.6	1.81	0.65	Municipality	4.85702	Other	Never	Tanzania	Mwanza Municipality	Secondary or above	Not employed	<38	Never drinker	Negative	Negative	Negative	0659
Male	Bicycle	<25	Single	2	Yes	Normal	No	3	0.6	1.7	1	0.62	0.6	Rural	0.168545	Well	Exsmoker	Tanzania	Kahama rural	Primary	Self-employed	<38	Ex drinker	Negative	Negative	Negative	0660
Female	Walk	25-34	Married/living as married	4	No	Overweight	Yes	4.1	1.3	2.3	0.68	1.2	0.86	Rural	1.15923	Well	Never	Uganda	Rural Mpigi	Primary	Self-employed	<38	Ex drinker	Negative	Negative	Negative	0661
Male	Bicycle	<25	Married/living as married	3	Yes	Underwt	No	3.4	0.9	1.8	0.9	1.14	0.66	Rural	0.14734	Well	Never	Tanzania	Geita rural	Primary	Self-employed	<38	Never drinker	Negative	Negative	Negative	0662
Female	Walk	45+	Married/living as married	3		Overweight	Yes	3.8	1.2	1.9	1.3	1.92	0.75	Rural	0.157234	Well	Current	Tanzania	Kahama rural	Primary	Self-employed	<38	Ex drinker	Negative	Negative	Negative	0663
Female	Vehicle	35-44	Married/living as married	5+	Yes	Obese	Yes	4.5	1.8	2.4	0.5	1.86	0.88	Municipality	0.36244	Tap in house/cmpd	Never	Uganda	Entebbe Municipality	Secondary or above	Formal employment	>=38	Ex drinker	Negative	Negative	Negative	0664
Male	Vehicle	<25	Single	5+	No	Underwt	No	3.6	1	2.4	0.7	1.07	0.82	District town	0.878363	Tap in house/cmpd	Never	Uganda	District town Wakiso	None/incomplete primary	Self-employed	>=38	Ex drinker	Negative	Negative	Negative	0665
Male	Vehicle	25-34	Married/living as married	5+	No	Normal	No	5	1.1	2.8	1.44	1.65	1.07	District town	0.054045	Well	Never	Uganda	District town Mpigi	None/incomplete primary	Self-employed	>=38	Healthy drinker	Negative	Negative	Negative	0666
Male	Walk	35-44	Married/living as married	5+		Normal	No	3.8	1.3	2.2	0.8	1.43	0.68	Municipality	4.20942	Tap in house/cmpd	Never	Tanzania	Mwanza Municipality	Secondary or above	Self-employed	>=38	Never drinker	Negative	Positive and on treatment	Negative	0667
Female	Walk	<25	Married/living as married	2	No	Normal	No	3.9	1.7	1.7	0.63	1.7	0.52	Rural	1.15923	Well	Never	Uganda	Rural Mpigi	None/incomplete primary	Not employed	<38	Never drinker	Negative	Negative	Negative	0668
Male	Bicycle	25-34	Single	5+	Yes	Normal	No	2.9	0.6	1.6	1.35	0.98	0.64	Rural	0.1225	Tap in house/cmpd	Never	Tanzania	Kahama rural	Primary	Self-employed	<38	Never drinker	Negative	Positive and not on treatment	Negative	0669
Male	Vehicle	<25	Single	5+	Yes	Normal	No	5	1.1	3.4	1.12	1.22	1.3	Municipality	0.36244	Tap in house/cmpd	Never	Uganda	Entebbe Municipality	Secondary or above	Not employed	<38	Healthy drinker	Negative	Negative	Negative	0670
Male	Walk	45+	Married/living as married	2	No	Normal	No	4.4	1.3	2.5	1.24			Rural	1.15923	Well	Never	Uganda	Rural Mpigi	None/incomplete primary	Self-employed	<38	Healthy drinker	Negative	Negative	Positive and not on treatment	0671
Female	Walk	45+	Married/living as married	1	Yes	Normal	No	4	0.9	2.3	1.14	1.4	0.89	Rural	0.141107	Well	Never	Tanzania	Kahama rural	None/incomplete primary	Self-employed	<38	Never drinker	Negative	Negative	Positive and not on treatment	0672
Female	Bicycle	45+	Married/living as married	2	Yes	Normal	No	3.4	1.1	1.6	1	1.26	0.59	Rural	0.203105	Well	Never	Tanzania	Geita rural	None/incomplete primary	Self-employed	<38	Ex drinker	Negative	Negative	Negative	0673
Male	Walk	25-34	Married/living as married	1	No	Normal	No	3.2	0.8	1.7	1.43	1.18	0.73	District town	0.054045	Tap in house/cmpd	Never	Uganda	District town Mpigi	Primary	Self-employed	>=38	Ex drinker	Negative	Negative	Negative	0674
Male	Walk	45+	Married/living as married	4	No	Underwt	No	2.8	1.4	1.3	0.33	1.55	0.54	Rural	2.1497	Well	Never	Uganda	Rural Wakiso	None/incomplete primary	Not employed	<38	Healthy drinker	Negative	Negative	Positive and not on treatment	0675
Female	Vehicle	35-44	Married/living as married	5+	Yes	Obese	Yes	6.7	1	3.3	6.75	1.6	1.65	District town	0.054045	Tap in house/cmpd	Never	Uganda	District town Mpigi	Secondary or above	Self-employed	>=38	Never drinker	Negative	Negative	Negative	0676
Female	Walk	<25	Married/living as married	4	No	Normal	No	3.7	0.9	2.2	0.99	1.24	0.82	Rural	2.1497	Well	Never	Uganda	Rural Wakiso	Secondary or above	Not employed	<38	Never drinker	Negative	Negative	Negative	0677
Male	Bicycle	35-44	Married/living as married	3	Yes	Normal	No	2.7	0.7	1.1	1.11	1.32	0.45	Rural	0.133742	Well	Exsmoker	Tanzania	Kahama rural	Primary	Self-employed	>=38	Unhealthy drinker	Negative	Negative	Negative	0678
Female	Vehicle	25-34	Widowed/separated/divorced	2	No	Normal	No	4.4	1.6	2.3	0.72	1.69	0.65	District town	0.054045	Well	Never	Uganda	District town Mpigi	None/incomplete primary	Self-employed	<38	Ex drinker	Negative	Positive and on treatment	Negative	0679
Female	Walk	<25	Married/living as married	3		Normal	No	4.3	2	2	0.4	1.63	0.58	District town	0.655057	Tap in house/cmpd	Never	Tanzania	District town Kahama	Primary	Self-employed	>=38	Never drinker	Negative	Negative	Negative	0680
Male	Bicycle	<25	Single	5+	Yes	Normal	No	2.1	0.5	1	0.8	0.68	0.41	Rural	0.252459	Well	Never	Tanzania	Geita rural	Primary	Self-employed	>=38	Never drinker	Negative	Negative	Negative	0681
Male	Walk	35-44	Married/living as married	2	No	Normal	No	4	1.1	2.4	0.75	1.28	0.92	Rural	2.1497	Other	Never	Uganda	Rural Wakiso	None/incomplete primary	Self-employed	>=38	Never drinker	Negative	Negative	Negative	0682
Male	Walk	25-34	Single	3	No	Normal	No	3.5	1.8	1.3	0.41	1.86	0.38	Rural	0.133742	Well	Current	Tanzania	Kahama rural	Primary	Self-employed	<38	Unhealthy drinker	Negative	Negative	Negative	0683
Male	Vehicle	25-34	Married/living as married	4	Yes	Normal	No	3.3	1.6	1.1	0.93	1.88	0.38	District town	0.450352	Other	Never	Tanzania	District town Kahama	None/incomplete primary	Self-employed	>=38	Unhealthy drinker	Negative	Negative	Negative	0684
Female	Bicycle	25-34	Married/living as married	1	No	Underwt	Yes							District town	0.364823	Well	Never	Tanzania	District town Geita	Primary	Self-employed	>=38	Unhealthy drinker	Negative	Negative	Negative	0685
Male	Vehicle	<25	Single	4	Yes	Normal	No	2.8	1.2	1.4	0.63	1.19	0.41	District town	0.878363	Well	Never	Uganda	District town Wakiso	Secondary or above	Self-employed	>=38	Healthy drinker	Negative	Negative	Positive and not on treatment	0686
Female	Walk	<25	Married/living as married	3	No	Normal	No	3.1	0.3	1.6	1.89	0.82	0.98	Rural	0.147261	Well	Never	Tanzania	Kahama rural	Primary	Self-employed	<38	Never drinker	Negative	Negative	Negative	0687
Female	Vehicle	45+	Widowed/separated/divorced	5+	Yes	Overweight	Yes	8.8	0.9	6.1	2.65	1.4	2.44	Rural	2.1497	Tap in house/cmpd	Never	Uganda	Rural Wakiso	Primary	Not employed	<38	Never drinker	Negative	Negative	Negative	0688
Female	Walk	25-34	Married/living as married	5+	Yes	Normal	No	4.3	1.4	2.4	0.4	1.32	0.75	District town	0.497486	Other	Never	Tanzania	District town Geita	Primary	Self-employed	<38	Never drinker	Negative	Negative	Negative	0689
Female	Walk	45+	Widowed/separated/divorced	5+	Yes	Normal	No	3.6	1	2.1	0.75	1.2	0.77	Rural	2.1497	Well	Never	Uganda	Rural Wakiso	None/incomplete primary	Not employed	<38	Healthy drinker	Negative	Negative	Positive and on treatment	0690
Male	Walk	<25	Single	5+	Yes	Normal	No	3.1	1.1	1.8	0.49	1.07	0.59	Municipality	0.36244	Tap in house/cmpd	Never	Uganda	Entebbe Municipality	Secondary or above	Not employed	<38	Never drinker	Negative	Negative	Negative	0691
Male	Bicycle	45+	Married/living as married	5+		Normal	No	3.6	1	1.8	1.06	1.49	0.85	Rural	0.141107	Well	Current	Tanzania	Kahama rural	None/incomplete primary	Self-employed	<38	Unhealthy drinker	Negative	Negative	Positive and not on treatment	0692
Female	Bicycle	35-44	Married/living as married	4	Yes	Obese	Yes	5.9	0.8	3.9	1.9	1.18	1.54	District town	0.364823	Well	Never	Tanzania	District town Geita	Primary	Self-employed	>=38	Never drinker	Negative	Negative	Negative	0693
Male	Bicycle	<25	Single	3	Yes	Normal	No	2	0.7	0.8	0.6	0.87	0.32	Rural	0.242154	Well	Never	Tanzania	Geita rural	Secondary or above	Self-employed	<38	Never drinker	Negative	Negative	Negative	0694
Female	Vehicle	<25	Married/living as married	4	Yes	Normal	No	2.1	0.6	1.2	0.56	0.82	0.51	Rural	1.15923	Well	Never	Uganda	Rural Mpigi	Secondary or above	Self-employed	>=38	Never drinker	Negative	Negative	Negative	0695
Male	Bicycle	35-44	Married/living as married	5+	Yes	Normal	No	3.2	0.9	1.7	1	1.02	0.58	Rural	0.318036	Well	Exsmoker	Tanzania	Geita rural	Primary	Self-employed	>=38	Ex drinker	Negative	Negative	Negative	0696
Female	Walk	45+	Widowed/separated/divorced	3	No	Underwt	No	2.3	1	0.8	1.36	1.45	0.32	Rural	1.15923	Well	Never	Uganda	Rural Mpigi	Primary	Not employed	<38	Healthy drinker	Negative	Negative	Negative	0697
Male	Walk	25-34	Widowed/separated/divorced	0		Normal	No							Rural	0.203105	Well	Never	Tanzania	Geita rural	None/incomplete primary	Self-employed	<38	Never drinker			Negative	0698
Female	Walk	<25	Married/living as married	5+	Yes	Overweight	No	3.8	1.1	2.3	1.11	1.13	0.82	District town	0.878363	Tap in house/cmpd	Never	Uganda	District town Wakiso	Primary	Not employed	<38	Ex drinker	Negative	Negative	Negative	0699
Female	Vehicle	25-34	Single	5+	No	Obese	Yes	4.6	1.5	2.6	0.95	1.61	0.89	Municipality	0.36244	Tap in house/cmpd	Never	Uganda	Entebbe Municipality	Primary	Formal employment	>=38	Unhealthy drinker	Negative	Negative	Negative	0700
Female	Vehicle	35-44	Married/living as married	5+	Yes	Normal	Yes	3.8	1.3	2.1	0.42	1.45	0.69	District town	0.450352	Tap in house/cmpd	Never	Tanzania	District town Kahama	None/incomplete primary	Self-employed	>=38	Never drinker	Negative	Negative	Negative	0701
Male	Bicycle	25-34	Married/living as married	3	No	Normal	No							Rural	0.203105	Well	Exsmoker	Tanzania	Geita rural	None/incomplete primary	Self-employed	<38	Ex drinker			Negative	0702
Female	Walk	35-44	Married/living as married	5+	Yes	Overweight	Yes	3.7	1.1	2.4	0.52	1.14	0.91	Municipality	0.36244	Tap in house/cmpd	Never	Uganda	Entebbe Municipality	Secondary or above	Not employed	>=38	Healthy drinker	Negative	Negative	Negative	0703
Male	Walk	25-34	Single	5+	Yes	Normal	No	5.6	1.3	3.5	0.9	1.54	1.06	District town	0.497486	Well	Never	Tanzania	District town Geita	Secondary or above	Formal employment	>=38	Never drinker	Negative	Negative	Negative	0704
Female	Walk	<25	Married/living as married	5+	Yes	Underwt	No	3.8	1.3	2.1	0.47	1.42	0.83	District town	0.450352	Tap in house/cmpd	Never	Tanzania	District town Kahama	Primary	Not employed	<38	Never drinker	Negative	Negative	Negative	0705
Male	Walk	<25	Married/living as married	2	No	Overweight	No	4.3	0.8	2.5	1.73	1.3	0.8	Rural	1.15923	Well	Never	Uganda	Rural Mpigi	None/incomplete primary	Formal employment	>=38	Healthy drinker	Negative	Negative	Negative	0706
Female	Walk	45+	Married/living as married	4	Yes	Obese	Yes	5.5	1.1	3.7	1.5	1.3	1.29	Rural	0.252459	Well	Never	Tanzania	Geita rural	Primary	Self-employed	<38	Ex drinker	Negative	Negative	Positive and not on treatment	0707
Female	Walk	35-44	Married/living as married	3	No	Normal	No	4.2	0.8	2.7	1.2	1.04	0.91	Rural	0.242154	Well	Never	Tanzania	Geita rural	None/incomplete primary	Self-employed	<38	Never drinker	Negative	Negative	Negative	0708
Male	Bicycle	<25	Single	5+	No	Normal	No	2.5	1.1	1.1	0.5	1.03	0.38	District town	0.600469	Tap in house/cmpd	Never	Tanzania	District town Kahama	Secondary or above	Not employed	>=38	Never drinker	Negative	Negative	Negative	0709
Female	Walk	25-34	Married/living as married	3		Normal	No	3.5	0.9	2.2	0.3	1.24	0.76	Rural	0.157234	Well	Never	Tanzania	Kahama rural	Primary	Self-employed	<38	Never drinker	Negative	Negative	Negative	0710
Male	Vehicle	<25	Single	3	Yes	Normal	No	3.4	1.1	1.8	0.7	1.25	0.58	Municipality	4.51009	Tap in house/cmpd	Never	Tanzania	Mwanza Municipality	Primary	Not employed	<38	Never drinker	Negative	Negative	Negative	0711
Female	Vehicle	45+	Widowed/separated/divorced	2	Yes	Overweight	Yes	3.3	1.2	1.7	0.8	1.29	0.48	Municipality	4.85702	Other	Never	Tanzania	Mwanza Municipality	None/incomplete primary	Self-employed	<38	Never drinker	Negative	Positive and not on treatment	Positive and not on treatment	0712
Female	Bicycle	35-44	Married/living as married	3	Yes	Overweight	Yes	3.8	0.6	1.9	2.31	1.29	0.86	Rural	0.168545	Well	Never	Tanzania	Kahama rural	Primary	Self-employed	<38	Never drinker	Negative	Negative	Negative	0713
Female	Bicycle	45+	Married/living as married	5+	Yes	Overweight	No	4	1.8	1.6	1.3	1.95	0.44	District town	0.456029	Well	Never	Tanzania	District town Geita	Primary	Not employed	>=38	Never drinker	Negative	Positive and on treatment	Negative	0714
Male	Walk	<25	Single	5+	No	Normal	No	4	1.5	2.1	0.7	1.51	0.64	District town	0.497486	Well	Never	Tanzania	District town Geita	Secondary or above	Not employed	<38	Never drinker	Negative	Negative	Negative	0715
Male	Walk	<25	Single	5+	No	Normal	No	4	1.1	2.5	0.96	1.29	0.94	Rural	2.1497	Other	Never	Uganda	Rural Wakiso	Secondary or above	Not employed	<38	Never drinker	Negative	Negative	Negative	0716
Male	Walk	<25	Single	1	No	Normal	No	2.7	0.5	1.2	1.63	1.34	0.53	Rural	1.15923	Well	Never	Uganda	Rural Mpigi	None/incomplete primary	Formal employment	<38	Ex drinker	Negative	Negative	Positive and not on treatment	0717
Male	Walk	<25	Married/living as married	5+	Yes	Normal	No	3	0.8	1.6	0.7	1.11	0.63	Rural	0.168545	Well	Never	Tanzania	Kahama rural	Secondary or above	Formal employment	>=38	Never drinker	Negative	Negative	Negative	0718
Female	Walk	<25	Married/living as married	5+	Yes	Normal	No	2.8	0.5	1.5	0.6	0.94	0.71	Rural	0.168545	Well	Never	Tanzania	Kahama rural	Primary	Self-employed	<38	Never drinker	Negative	Negative	Negative	0719
Male	Vehicle	45+	Single	5+	Yes	Normal	No	5.7	1.2	3.8	1.41	1.41	1.27	Municipality	0.36244	Tap in house/cmpd	Current	Uganda	Entebbe Municipality	None/incomplete primary	Self-employed	<38	Ex drinker	Negative	Negative	Positive and on treatment	0720
Female	Vehicle	25-34	Widowed/separated/divorced	4	No	Underwt	No	2.7	0.4	0.6	2.92	1.23	0.44	District town	0.054045	Tap in house/cmpd	Never	Uganda	District town Mpigi	Primary	Self-employed	<38	Ex drinker	Negative	Positive and on treatment	Negative	0721
Female	Walk	<25	Single	4		Normal	No							Rural	0.199633	Well	Never	Tanzania	Geita rural	None/incomplete primary	Formal employment	<38	Never drinker			Negative	0722
Female	Walk	<25	Married/living as married	5+		Normal	Yes	2.8	1.1	1.3	0.7	1.45	0.45	Rural	0.157234	Well	Never	Tanzania	Kahama rural	None/incomplete primary	Self-employed	<38	Ex drinker	Negative	Negative	Negative	0723
Female	Vehicle	25-34	Married/living as married	4	Yes	Overweight	Yes	4	1.8	1.9	0.5	1.49	0.61	Municipality	4.51009	Other	Never	Tanzania	Mwanza Municipality	Primary	Self-employed	>=38	Never drinker	Negative	Negative	Negative	0724
Female	Walk	35-44	Married/living as married	3	No	Normal	Yes	3.2	0.8	1.7	1.28	0.99	0.54	District town	0.655057	Well	Never	Tanzania	District town Kahama	None/incomplete primary	Self-employed	<38	Ex drinker	Negative	Positive and not on treatment	Negative	0725
Male	Bicycle	25-34	Married/living as married	3	No	Normal	No	4.6	0.9	2.5	1.77	1.61	0.92	Rural	0.133742	Well	Never	Tanzania	Kahama rural	Primary	Self-employed	<38	Never drinker	Negative	Negative	Positive and not on treatment	0726
Male	Vehicle	25-34	Married/living as married	5+	No	Normal	No	3.8	1.2	1.9	1.66	1.4	0.74	Rural	1.15923	Well	Never	Uganda	Rural Mpigi	Secondary or above	Self-employed	<38	Ex drinker	Negative	Negative	Negative	0727
Female	Vehicle	<25	Single	5+	Yes	Overweight	Yes	4.3	1.2	2.3	1.9	1.47	0.73	Municipality	5.74011	Tap in house/cmpd	Never	Tanzania	Mwanza Municipality	Secondary or above	Self-employed	>=38	Never drinker	Negative	Negative	Negative	0728
Female	Walk	35-44	Married/living as married	3	No	Overweight	Yes	5	1.1	3.6	0.8	1.25	1.04	Rural	0.199633	Well	Never	Tanzania	Geita rural	Primary	Self-employed	>=38	Never drinker	Negative	Negative	Negative	0729
Female	Vehicle	25-34	Married/living as married	5+		Normal	No	4.1	1.2	2.4	0.6	1.26	0.7	District town	0.497486	Well	Never	Tanzania	District town Geita	Primary	Self-employed	<38	Never drinker	Negative	Negative	Negative	0730
Female	Walk	35-44	Married/living as married	3	No	Obese	Yes	8.3	1.2	5.8	1.58	1.48	2.09	Rural	2.1497	Well	Never	Uganda	Rural Wakiso	None/incomplete primary	Not employed	<38	Ex drinker	Negative	Negative	Positive and not on treatment	0731
Female	Walk	<25	Married/living as married	5+		Normal	Yes	4.1	1.1	2.5	0.84	1.31	0.76	District town	0.600469	Tap in house/cmpd	Never	Tanzania	District town Kahama	Secondary or above	Self-employed	>=38	Never drinker	Negative	Negative	Negative	0732
Female	Walk	35-44	Married/living as married	3	No	Underwt	No	2.6	0.5	1.1	1.3	0.91	0.53	Rural	0.242154	Well	Never	Tanzania	Geita rural	Primary	Self-employed	<38	Never drinker	Negative	Negative	Negative	0733
Female	Vehicle	45+	Widowed/separated/divorced	0	No	Overweight	Yes	6.8	1	4.7	1.41	1.43	1.86	Rural	2.1497	Tap in house/cmpd	Never	Uganda	Rural Wakiso	None/incomplete primary	Self-employed	<38	Ex drinker	Negative	Negative	Negative	0734
Female	Bicycle	25-34	Married/living as married	5+	Yes	Overweight	Yes	4.9	1	3.2	1.2	1.84	1.13	Rural	0.141107	Well	Never	Tanzania	Kahama rural	None/incomplete primary	Self-employed	<38	Ex drinker	Negative	Positive and not on treatment	Negative	0735
Male	Bicycle	35-44	Married/living as married	5+	Yes	Underwt	No	3.7	0.8	2.3	0.7	1.03	0.78	Rural	0.224587	Well	Current	Tanzania	Geita rural	Primary	Self-employed	>=38	Ex drinker	Negative	Negative	Negative	0736
Male	Walk	45+	Single	0	No	Underwt	No	2.5	1	1	1.03	1.35	0.47	Rural	2.1497	Well	Exsmoker	Uganda	Rural Wakiso	None/incomplete primary	Self-employed	<38	Healthy drinker	Negative	Negative	Negative	0737
Male	Walk	<25	Single	4		Normal	No	2.4	0.5	1.3	0.86	0.95	0.58	Rural	0.14304	Other	Never	Tanzania	Kahama rural	Primary	Self-employed	>=38	Never drinker	Negative	Negative	Negative	0738
Female	Vehicle	25-34	Widowed/separated/divorced	2	No	Normal	Yes	5.2	1.3	2.8	1.23	1.57	0.98	District town	0.054045	Tap in house/cmpd	Never	Uganda	District town Mpigi	Secondary or above	Self-employed	>=38	Never drinker	Negative	Positive and not on treatment	Negative	0739
Female	Walk	25-34	Widowed/separated/divorced	5+	Yes	Normal	No	3.3	0.5	1.1	2.9	1.03	0.68	Rural	0.252459	Well	Never	Tanzania	Geita rural	Primary	Self-employed	<38	Ex drinker	Negative	Positive and not on treatment	Negative	0740
Male	Walk	45+	Widowed/separated/divorced	1	No	Underwt	No	3.3	1.6	1.3	0.52	1.72	0.59	Rural	1.15923	Well	Never	Uganda	Rural Mpigi	None/incomplete primary	Self-employed	<38	Ex drinker	Negative	Negative	Negative	0741
Male	Walk	<25	Single	5+	No	Normal	No	3.4	1.6	1.6	0.66	1.63	0.61	Municipality	0.36244	Tap in house/cmpd	Exsmoker	Uganda	Entebbe Municipality	Secondary or above	Not employed	<38	Ex drinker	Negative	Negative	Negative	0742
Female	Vehicle	<25	Married/living as married	4	No	Normal	Yes	5.8	1.5	3.1	1.7	1.95	1.33	District town	0.054045	Tap in house/cmpd	Never	Uganda	District town Mpigi	Secondary or above	Self-employed	>=38	Never drinker	Negative	Negative	Negative	0743
Female	Walk	<25	Single	5+	Yes	Normal	No	4.3	1.6	2.2	0.55	1.67	0.7	Rural	1.15923	Well	Never	Uganda	Rural Mpigi	Secondary or above	Not employed	<38	Never drinker	Negative	Negative	Negative	0744
Female	Walk	<25	Married/living as married	3	No	Normal	No	3.7	0.7	2	1.4	1.08	0.72	Rural	0.242154	Well	Never	Tanzania	Geita rural	None/incomplete primary	Self-employed		Never drinker	Negative	Negative	Negative	0745
Male	Bicycle	45+	Married/living as married	3	No	Underwt	No	4.1	1.5	1.9	0.92	1.88	0.57	District town	0.538142	Well	Current	Tanzania	District town Kahama	None/incomplete primary	Self-employed	<38	Ex drinker	Negative	Negative	Negative	0746
Female	Walk	45+	Widowed/separated/divorced	5+	No	Overweight	Yes	5.9	1.4	3.6	2.41	1.63	1.33	District town	0.878363	Tap in house/cmpd	Never	Uganda	District town Wakiso	Secondary or above	Self-employed	>=38	Never drinker	Negative	Positive and on treatment	Negative	0747
Female	Walk	25-34	Married/living as married	2	Yes	Normal	No	7	1.5	4.9	0.94	1.47	1.56	Municipality	0.36244	Well	Never	Uganda	Entebbe Municipality	None/incomplete primary	Not employed	<38	Ex drinker	Negative	Negative	Negative	0748
Female	Walk	45+	Widowed/separated/divorced	3	No	Overweight	No	3.1	1.1	1.7	0.94	1.41	0.76	Rural	2.1497	Well	Never	Uganda	Rural Wakiso	Secondary or above	Not employed	<38	Never drinker	Negative	Negative	Negative	0749
Female	Walk	<25	Single	3	Yes	Normal	No	3.5	1.4	2.1	0.5	1.4	0.67	Rural	2.1497	Tap in house/cmpd	Never	Uganda	Rural Wakiso	Secondary or above	Not employed	<38	Never drinker	Negative	Negative	Negative	0750
Female	Vehicle	25-34	Married/living as married	4	No	Obese	Yes	6.4	1.3	3.6	2	1.65	1.36	District town	0.054045	Tap in house/cmpd	Current	Uganda	District town Mpigi	Secondary or above	Self-employed	>=38	Healthy drinker	Negative	Negative	Negative	0751
Male	Bicycle	45+	Married/living as married	3	No	Underwt	No	4.3	1.4	2.5	1	1.48	0.8	Rural	0.199633	Other	Never	Tanzania	Geita rural	None/incomplete primary	Not employed	>=38	Never drinker	Negative	Negative	Negative	0752
Male	Walk	35-44	Married/living as married	1	Yes	Normal	No	4.5	1.1	2.9	1.08	1.34	0.95	Rural	1.15923	Well	Never	Uganda	Rural Mpigi	None/incomplete primary	Formal employment	<38	Never drinker	Negative	Negative	Negative	0753
Female	Bicycle	<25	Married/living as married	5+	Yes	Normal	Yes	4	1.1	2.2	1.7	1.68	1.08	Rural	0.157234	Well	Never	Tanzania	Kahama rural	None/incomplete primary	Self-employed		Never drinker	Negative	Negative	Negative	0754
Female	Walk	35-44	Widowed/separated/divorced	3	Yes	Overweight	No	2.8	0.7	1.6	0.8	0.88	0.59	Rural	0.252459	Well	Never	Tanzania	Geita rural	None/incomplete primary	Self-employed	<38	Never drinker	Negative	Positive and not on treatment	Negative	0755
Female	Bicycle	35-44	Widowed/separated/divorced	3	Yes	Normal	No	4.1	1.1	2.3	1	1.32	0.73	District town	0.497486	Well	Never	Tanzania	District town Geita	None/incomplete primary	Self-employed	<38	Never drinker	Negative	Positive and not on treatment	Negative	0756
Male	Vehicle	35-44	Widowed/separated/divorced	5+	Yes	Normal	No	2.4	1.5	0.8	0.41	1.48	0.3	District town	0.878363	Tap in house/cmpd	Never	Uganda	District town Wakiso	Secondary or above	Self-employed	>=38	Ex drinker	Negative	Negative	Positive and not on treatment	0757
Male	Bicycle	45+	Widowed/separated/divorced	2		Normal	No	3.9	1	2.5	0.62	1.17	0.81	District town	0.554279	Other	Never	Tanzania	District town Kahama	None/incomplete primary	Self-employed	>=38	Never drinker	Negative	Negative	Negative	0758
Female	Walk	45+	Widowed/separated/divorced	3		Underwt	No	2.7	0.9	1.1	1.2	1.13	0.52	Rural	0.203105	Well	Never	Tanzania	Geita rural	None/incomplete primary	Self-employed	<38	Unhealthy drinker	Negative	Negative	Negative	0759
Female	Walk	<25	Married/living as married	3	No	Normal	No	3.3	1	2	0.6	1.67	0.65	Municipality	2.33856	Other	Never	Tanzania	Mwanza Municipality	Primary	Not employed	>=38	Never drinker	Negative	Negative	Negative	0760
Male	Walk	25-34	Single	5+	Yes	Normal	No	3.9	1.4	2.3	0.71	1.32	0.65	District town	0.878363	Tap in house/cmpd	Never	Uganda	District town Wakiso	Secondary or above	Not employed	>=38	Never drinker	Negative	Negative	Negative	0761
Male	Bicycle	25-34	Married/living as married	3	No	Normal	No	3.6	0.8	2	1.16	1.58	0.64	Rural	0.133742	Well	Exsmoker	Tanzania	Kahama rural	Primary	Self-employed	>=38	Ex drinker	Negative	Negative	Negative	0762
Female	Vehicle	25-34	Married/living as married	5+	No	Obese	Yes	5	1.1	3	1.7	1.45	1.15	Rural	2.1497	Tap in house/cmpd	Never	Uganda	Rural Wakiso	None/incomplete primary	Self-employed	>=38	Healthy drinker	Negative	Positive and not on treatment	Negative	0763
Male	Walk	<25	Single	5+	No	Normal	No	4.5	1.1	2.6	1.58	1.18	0.8	Municipality	0.36244	Tap in house/cmpd	Never	Uganda	Entebbe Municipality	Secondary or above	Not employed	<38	Never drinker	Negative	Negative	Negative	0764
Female	Walk	<25	Married/living as married	1	No	Normal	Yes	2.5	0.8	1.1	1.08	1.2	0.38	Rural	1.15923	Well	Never	Uganda	Rural Mpigi	Primary	Not employed	<38	Never drinker	Negative	Negative	Negative	0765
Female	Walk	<25	Married/living as married	2	No	Normal	No	4.2	1	2.6	1.14	1.27	0.85	District town	0.878363	Tap in house/cmpd	Never	Uganda	District town Wakiso	Secondary or above	Formal employment	>=38	Ex drinker	Negative	Negative	Negative	0766
Male	Bicycle	45+	Married/living as married	5+	Yes	Overweight	Yes	4.4	1	2.2	2	1.3	0.87	Rural	0.14734	Well	Exsmoker	Tanzania	Geita rural	Primary	Formal employment	<38	Healthy drinker	Negative	Negative	Positive and not on treatment	0767
Female	Walk	35-44	Married/living as married	3	No	Underwt	No	3.4	1.5	1.6	0.65	1.37	0.5	Rural	1.15923	Well	Never	Uganda	Rural Mpigi	Secondary or above	Not employed	<38	Never drinker	Negative	Negative	Negative	0768
Female	Bicycle	<25	Single	5+	Yes	Normal	Yes	3.7	1.1	1.9	1	1.27	0.69	District town	0.497486	Well	Never	Tanzania	District town Geita	Secondary or above	Formal employment	>=38	Healthy drinker	Negative	Negative	Negative	0769
Male	Bicycle	25-34	Single	3		Normal	No	4.8	1	2.4	1.91	1.52	0.88	District town	0.655057	Well	Current	Tanzania	District town Kahama	Primary	Self-employed	>=38	Unhealthy drinker	Negative	Negative	Negative	0770
Male	Walk	35-44	Married/living as married	3	No	Normal	No	4.1	1.4	2.3	1.19	1.48	0.87	District town	0.878363	Tap in house/cmpd	Never	Uganda	District town Wakiso	None/incomplete primary	Self-employed	>=38	Ex drinker	Negative	Negative	Negative	0771
Female	Walk	25-34	Married/living as married	5+	Yes	Normal	No	3.8	1.3	2	0.7	1.68	0.67	Rural	0.157234	Well	Never	Tanzania	Kahama rural	Primary	Self-employed	<38	Ex drinker	Negative	Negative	Negative	0772
Male	Vehicle	<25	Single	5+	No	Normal	No	3.4	0.8	2	1.14	1.13	0.72	District town	0.878363	Tap in house/cmpd	Never	Uganda	District town Wakiso	Secondary or above	Not employed	<38	Ex drinker	Negative	Negative	Negative	0773
Female	Walk	<25	Married/living as married	5+	No	Normal	No	5.1	1.3	3.3	0.59	1.37	1.12	District town	0.878363	Tap in house/cmpd	Never	Uganda	District town Wakiso	Secondary or above	Self-employed	>=38	Healthy drinker	Negative	Negative	Negative	0774
Male	Bicycle	35-44	Married/living as married	2	Yes	Normal	No	5.7	1.6	2.9	2.2	2.03	0.95	District town	0.42095	Well	Never	Tanzania	District town Geita	Secondary or above	Self-employed	>=38	Unhealthy drinker	Negative	Negative	Negative	0775
Female	Vehicle	25-34	Married/living as married	3	Yes	Normal	No	6.4	2	4.1	0.5	1.61	1.03	Municipality	4.51009	Tap in house/cmpd	Never	Tanzania	Mwanza Municipality	Secondary or above	Formal employment	>=38	Never drinker	Negative	Negative	Negative	0776
Male	Bicycle	25-34	Married/living as married	5+	Yes	Normal	No	3.4	1.3	1.9	0.57	1.92	0.65	Rural	0.157234	Well	Never	Tanzania	Kahama rural	Primary	Self-employed	>=38	Ex drinker	Negative	Negative	Positive and not on treatment	0777
Female	Walk	45+	Married/living as married	1	Yes	Normal	No	3.9	0.6	1.9	2.85			Rural	1.15923	Well	Never	Uganda	Rural Mpigi	None/incomplete primary	Not employed	<38	Healthy drinker	Negative	Negative	Positive and not on treatment	0778
Female	Walk	25-34	Married/living as married	5+		Normal	No	3.5	1.1	1.5	1.06	1.35	0.48	District town	0.450352	Tap in house/cmpd	Never	Tanzania	District town Kahama	Primary	Not employed	>=38	Never drinker	Negative	Negative	Negative	0779
Female	Bicycle	45+	Widowed/separated/divorced	1	No	Underwt	No	3.6	1.2	1.9	1.07	1.48	0.78	District town	0.054045	Well	Never	Uganda	District town Mpigi	Primary	Not employed	<38	Healthy drinker	Negative	Negative	Positive and not on treatment	0780
Female	Walk	<25	Single	2	Yes	Normal	No	3.8	0.8	2.6	0.53	1.21	1.03	Rural	0.1225	Well	Never	Tanzania	Kahama rural	None/incomplete primary	Self-employed		Never drinker	Negative	Negative	Negative	0781
Female	Vehicle	45+	Married/living as married	2	No	Obese	Yes	3.5	0.6	1.8	2.14	1.11	0.88	District town	0.054045	Well	Never	Uganda	District town Mpigi	None/incomplete primary	Self-employed	>=38	Healthy drinker	Negative	Negative	Negative	0782
Female	Walk	<25	Single	4	Yes	Normal	No	4	0.8	2.4	1	1.09	0.79	Rural	0.14734	Well	Never	Tanzania	Geita rural	None/incomplete primary	Self-employed		Never drinker	Negative	Negative	Negative	0783
Female	Walk	35-44	Married/living as married	4	No	Normal	No	4	1.1	2.1	1.1	1.49	0.69	Rural	2.1497	Well	Never	Uganda	Rural Wakiso	None/incomplete primary	Self-employed	<38	Never drinker	Negative	Negative	Positive and not on treatment	0784
Male	Walk	<25	Single	5+	Yes	Normal	No	6.2	1.1	4.7	1.11	1.37	1.74	Municipality	0.36244	Tap in house/cmpd	Never	Uganda	Entebbe Municipality	Secondary or above	Formal employment	>=38	Ex drinker	Negative	Negative	Negative	0785
Female	Vehicle	<25	Single	5+	No	Overweight	Yes	3.6	0.9	2	1.18	1.27	0.77	Rural	2.1497	Tap in house/cmpd	Never	Uganda	Rural Wakiso	Secondary or above	Not employed	<38	Never drinker	Negative	Positive and not on treatment	Negative	0786
Female	Vehicle	35-44	Married/living as married	4	No	Overweight	Yes	3.2	0.3	1.6	1.9	0.97	1.18	Rural	2.1497	Well	Never	Uganda	Rural Wakiso	None/incomplete primary	Self-employed	>=38	Unhealthy drinker	Negative	Negative	Negative	0787
Female	Vehicle	<25	Married/living as married	5+	Yes	Normal	No	3.4	1.5	1.5	1.01	1.76	0.73	Rural	2.1497	Tap in house/cmpd	Never	Uganda	Rural Wakiso	Secondary or above	Not employed	<38	Healthy drinker	Negative	Negative	Negative	0788
Male	Bicycle	45+	Married/living as married	5+	Yes	Normal	No	4.5	0.8	3	1.1	1.35	1.23	Rural	0.157234	Well	Exsmoker	Tanzania	Kahama rural	None/incomplete primary	Self-employed	>=38	Ex drinker	Negative	Negative	Negative	0789
Male	Walk	35-44	Married/living as married	3	Yes	Normal	No	3.6	1.3	1.7	1.1	1.43	0.57	Rural	0.252459	Well	Never	Tanzania	Geita rural	Primary	Self-employed	<38	Never drinker	Negative	Negative	Negative	0790
Female	Bicycle	45+	Married/living as married	1	Yes	Normal	Yes	4.5	0.9	2.8	0.97	1.47	1.04	Rural	0.141107	Other	Never	Tanzania	Kahama rural	None/incomplete primary	Self-employed	<38	Never drinker	Negative	Negative	Positive and not on treatment	0791
Male	Bicycle	45+	Married/living as married	5+	Yes	Normal	No	4.3	1.2	2.3	0.65	1.41	0.81	District town	0.450352	Tap in house/cmpd	Never	Tanzania	District town Kahama	Primary	Self-employed	>=38	Ex drinker	Negative	Negative	Negative	0792
Female	Vehicle	<25	Single	1		Normal	No							District town	0.390882	Other	Never	Tanzania	District town Geita	Secondary or above	Formal employment	>=38	Never drinker			Negative	0793
Male	Vehicle	25-34	Married/living as married	0	Yes	Normal	No	4.6	1.8	3.1	0.6	1.65	0.71	Municipality	5.74011	Well	Never	Tanzania	Mwanza Municipality	None/incomplete primary	Formal employment	<38	Unhealthy drinker	Negative	Negative	Negative	0794
Male	Bicycle	<25	Single	5+	Yes	Underwt	No	4.1	0.9	2.1	2.1	1.31	0.79	Rural	0.252459	Well	Never	Tanzania	Geita rural	Primary	Self-employed	<38	Never drinker	Negative	Negative	Negative	0795
Male	Vehicle	25-34	Married/living as married	4	No	Overweight	No	3.3	0.9	1.8	1.45			Rural	1.15923	Well	Never	Uganda	Rural Mpigi	None/incomplete primary	Self-employed	>=38	Ex drinker	Negative	Negative	Negative	0796
Female	Vehicle	25-34	Married/living as married	2		Overweight	Yes	4.6	1	2.8	1.16	1.21	1.08	District town	0.600469	Well	Never	Tanzania	District town Kahama	Primary	Self-employed	<38	Never drinker	Negative	Negative	Negative	0797
Female	Walk	45+	Widowed/separated/divorced	1		Normal	Yes	5.6	1	3.7	1.36	1.61	1.39	Rural	0.141107	Well	Never	Tanzania	Kahama rural	None/incomplete primary	Self-employed	<38	Never drinker	Negative	Negative	Positive and not on treatment	0798
Male	Bicycle	45+	Married/living as married	5+	Yes	Normal	No	6.8	0.8	4.8	0.89	1.22	1.56	Rural	0.141107	Well	Current	Tanzania	Kahama rural	None/incomplete primary	Self-employed	<38	Never drinker	Negative	Negative	Positive and not on treatment	0799
Female	Vehicle	25-34	Married/living as married	5+	Yes	Normal	No	4	1.5	2.4	0.5	1.41	0.71	Municipality	0.36244	Tap in house/cmpd	Never	Uganda	Entebbe Municipality	Secondary or above	Not employed	<38	Healthy drinker	Negative	Negative	Negative	0800
Female	Bicycle	<25	Single	3	No	Normal	No	2.8	0.8	1.4	1.15	1.2	0.55	District town	0.538142	Well	Never	Tanzania	District town Kahama	Primary	Self-employed	<38	Never drinker	Negative	Negative	Negative	0801
Male	Walk	45+	Married/living as married	2	No	Overweight	Yes	4.4	1.1	2.6	0.61	1.45	0.98	Rural	2.1497	Well	Never	Uganda	Rural Wakiso	None/incomplete primary	Self-employed	<38	Healthy drinker	Negative	Negative	Positive and not on treatment	0802
Female	Walk	25-34	Single	3	No	Normal	No	3.3	1.6	2.2	0.53	1.33	0.62	Municipality	0.36244	Tap in house/cmpd	Never	Uganda	Entebbe Municipality	Secondary or above	Self-employed	<38	Never drinker	Negative	Negative	Negative	0803
Male	Vehicle	<25	Single	4	No	Normal	No	4	1.2	2.5	0.44	1.22	0.78	District town	0.878363	Tap in house/cmpd	Never	Uganda	District town Wakiso	Secondary or above	Self-employed	>=38	Never drinker	Negative	Negative	Positive and not on treatment	0804
Male	Bicycle	25-34	Married/living as married	3	No	Normal	No	2.5	1	0.9	1.1	1.26	0.38	Rural	0.199633	Well	Never	Tanzania	Geita rural	None/incomplete primary	Self-employed	>=38	Never drinker	Negative	Negative	Positive and not on treatment	0805
Female	Walk	45+	Widowed/separated/divorced	5+	No	Overweight	Yes	6.5	1.8	3.5	1.84	1.91	1.17	District town	0.878363	Tap in house/cmpd	Never	Uganda	District town Wakiso	None/incomplete primary	Formal employment	<38	Never drinker	Positive and not on treatment	Negative	Positive and on treatment	0806
Male	Vehicle	45+	Married/living as married	5+	Yes	Normal	No	4.5	1.4	2.6	0.84	1.48	0.88	District town	0.054045	Well	Never	Uganda	District town Mpigi	Secondary or above	Self-employed	>=38	Healthy drinker	Negative	Negative	Negative	0807
Female	Bicycle	25-34	Married/living as married	5+	Yes	Normal	No	3.5	1	2.2	0.65	1.36	0.76	Rural	0.157234	Well	Never	Tanzania	Kahama rural	None/incomplete primary	Self-employed	<38	Never drinker	Negative	Negative	Negative	0808
Female	Walk	45+	Married/living as married	4		Normal	Yes	5.2	1.3	3	0.8	1.54	0.99	Rural	0.1225	Well	Never	Tanzania	Kahama rural	None/incomplete primary	Not employed	>=38	Never drinker	Negative	Negative	Positive and not on treatment	0809
Female	Walk	<25	Single	5+	No	Normal	No	5.2	1	3.8	0.57	0.84	1.27	Municipality	0.36244	Tap in house/cmpd	Never	Uganda	Entebbe Municipality	Secondary or above	Not employed	<38	Never drinker	Negative	Negative	Negative	0810
Female	Bicycle	25-34	Married/living as married	5+	Yes	Underwt	No	4.2	0.9	2.8	0.6	1.08	0.88	District town	0.42095	Well	Never	Tanzania	District town Geita	Primary	Not employed		Never drinker	Negative	Positive and not on treatment	Negative	0811
Female	Vehicle	25-34	Single	5+		Underwt	No	4	1	2.3	1.1	1.41	0.81	District town	0.547235	Well	Never	Tanzania	District town Geita	Primary	Formal employment	<38	Ex drinker	Negative	Negative	Negative	0812
Male	Vehicle	<25	Single	5+	Yes	Underwt	No	4.4	1.2	2.7	0.9	2.07	0.9	Municipality	2.33856	Tap in house/cmpd	Never	Tanzania	Mwanza Municipality	Secondary or above	Not employed	>=38	Never drinker	Negative	Negative	Negative	0813
Male	Walk	<25	Single	5+		Normal	No	3.3	0.9	1.6	1.4	1.1	0.57	District town	0.497486	Well	Current	Tanzania	District town Geita	Secondary or above	Formal employment	>=38	Never drinker	Negative	Negative	Negative	0814
Female	Vehicle	25-34	Married/living as married	2	No	Normal	No	4.3	1	2.6	1	1.38	0.96	District town	0.054045	Well	Never	Uganda	District town Mpigi	None/incomplete primary	Self-employed	<38	Ex drinker	Negative	Negative	Negative	0815
Male	Vehicle	35-44	Married/living as married	2	Yes	Underwt	No	4.2	1	2.8	0.81	1.33	0.95	Rural	0.153245	Well	Current	Tanzania	Kahama rural	Secondary or above	Formal employment	>=38	Ex drinker	Negative	Negative	Negative	0816
Male	Bicycle	35-44	Married/living as married	3		Normal	No	2.7	1	1.1	0.8	1.35	0.35	Rural	0.141107	Well	Never	Tanzania	Kahama rural	Primary	Self-employed	>=38	Never drinker	Negative	Negative	Positive and not on treatment	0817
Female	Walk	<25	Married/living as married	3	Yes	Normal	No	3.4	1.7	1.3	0.5	1.49	0.4	Municipality	4.20942	Tap in house/cmpd	Never	Tanzania	Mwanza Municipality	Secondary or above	Self-employed	>=38	Never drinker	Negative	Negative	Negative	0818
Male	Vehicle	<25	Married/living as married	5+	Yes	Underwt	No	3	1	1.5	0.95	1.33	0.57	Municipality	0.36244	Tap in house/cmpd	Exsmoker	Uganda	Entebbe Municipality	None/incomplete primary	Self-employed	>=38	Ex drinker	Negative	Negative	Negative	0819
Male	Vehicle	25-34	Single	5+	No	Normal	No	2.7	0.3	1.3	1.98	0.43	0.97	District town	0.878363	Tap in house/cmpd	Current	Uganda	District town Wakiso	Secondary or above	Formal employment	>=38	Unhealthy drinker	Negative	Positive and on treatment	Negative	0820
Female	Walk	<25	Married/living as married	5+	Yes	Overweight	No	4.7	1.5	3	0.66	1.39	0.87	Rural	2.1497	Tap in house/cmpd	Never	Uganda	Rural Wakiso	Secondary or above	Not employed	<38	Healthy drinker	Negative	Negative	Negative	0821
Female	Walk	<25	Single	5+	Yes	Normal	No	6.5	4.1	2.2	0.95	3.36	0.73	Municipality	0.36244	Tap in house/cmpd	Never	Uganda	Entebbe Municipality	Secondary or above	Not employed	<38	Healthy drinker	Negative	Negative	Negative	0822
Male	Bicycle	25-34	Married/living as married	5+	Yes	Normal	No	4	0.9	2.3	1.3	1.11	0.73	District town	0.497486	Well	Never	Tanzania	District town Geita	Secondary or above	Self-employed	>=38	Never drinker	Negative	Negative	Negative	0823
Female	Walk	<25	Single	5+	Yes	Normal	No	4.1	1.5	2.1	0.9	1.52	0.58	District town	0.497486	Well	Never	Tanzania	District town Geita	Primary	Not employed	<38	Never drinker	Negative	Negative	Negative	0824
Female	Vehicle	25-34	Married/living as married	5+	Yes	Obese	Yes	4	1	2.4	1.11	1.3	0.95	District town	0.878363	Tap in house/cmpd	Never	Uganda	District town Wakiso	Secondary or above	Self-employed	>=38	Unhealthy drinker	Negative	Negative	Negative	0825
Male	Walk	45+	Married/living as married	5+	No	Normal	No	3.4	0.7	1.8	1.6	0.93	0.64	Rural	0.318036	Well	Never	Tanzania	Geita rural	None/incomplete primary	Self-employed	>=38	Healthy drinker	Negative	Negative	Negative	0826
Male	Walk	<25	Married/living as married	2	Yes	Normal	No	2.4	0.9	1.2	0.32	1.12	0.49	Rural	1.15923	Well	Never	Uganda	Rural Mpigi	None/incomplete primary	Self-employed	<38	Healthy drinker	Negative	Negative	Negative	0827
Male	Walk	25-34	Married/living as married	5+	Yes	Normal	No	4.6	0.9	3.1	1.42	1.23	1.16	Municipality	0.36244	Tap in house/cmpd	Never	Uganda	Entebbe Municipality	Secondary or above	Formal employment	>=38	Healthy drinker	Negative	Negative	Positive and not on treatment	0828
Male	Walk	45+	Widowed/separated/divorced	5+	No	Normal	No	2.9	1	1.3	0.8	1.11	0.47	Rural	0.211376	Well	Current	Tanzania	Geita rural	Primary	Self-employed	<38	Healthy drinker	Negative	Negative	Negative	0829
Female	Walk	<25	Married/living as married	5+	Yes	Obese	Yes	4.7	1	3	0.98	1.36	1.11	District town	0.054045	Tap in house/cmpd	Never	Uganda	District town Mpigi	Secondary or above	Not employed	<38	Never drinker	Negative	Negative	Negative	0830
Female	Vehicle	<25	Single	5+	Yes	Overweight	Yes	5.7	1.3	3.5	0.74	1.66	1.2	District town	0.600469	Tap in house/cmpd	Never	Tanzania	District town Kahama	Primary	Formal employment	<38	Never drinker	Negative	Negative	Positive and not on treatment	0831
Male	Vehicle	45+	Married/living as married	3	No	Overweight	No	3.8	0.7	2.5	1.2	1	0.83	Municipality	4.20942	Tap in house/cmpd	Current	Tanzania	Mwanza Municipality	Primary	Self-employed	>=38	Ex drinker	Negative	Negative	Positive and not on treatment	0832
Male	Walk	25-34	Single	3	Yes	Normal	No	4.7	1.4	2.8	0.8	1.33	0.81	Rural	0.199633	Well	Never	Tanzania	Geita rural	Primary	Self-employed	<38	Never drinker	Negative	Negative	Negative	0833
Male	Vehicle	45+	Single	5+		Normal	No	3.7	1.1	2	1.3	1.55	0.76	District town	0.42095	Well	Exsmoker	Tanzania	District town Geita	None/incomplete primary	Self-employed	<38	Never drinker	Negative	Negative	Positive and not on treatment	0834
Female	Walk	<25	Single	5+	No	Normal	No	3.1	0.7	1.9	0.79	0.88	0.81	Rural	2.1497	Well	Never	Uganda	Rural Wakiso	Secondary or above	Not employed	<38	Never drinker	Negative	Negative	Negative	0835
Male	Vehicle	<25	Single	5+	Yes	Normal	No	3.6	1	1.9	1.19	1.27	0.79	Rural	2.1497	Well	Never	Uganda	Rural Wakiso	Secondary or above	Not employed	>=38	Never drinker	Negative	Negative	Negative	0836
Female	Walk	25-34	Single	2	Yes	Overweight	Yes	3.6	1	2	0.77	0.97	0.8	District town	0.878363	Well	Never	Uganda	District town Wakiso	Secondary or above	Not employed	<38	Never drinker	Negative	Negative	Positive and not on treatment	0837
Female	Vehicle	25-34	Married/living as married	4	No	Normal	No	3.6	1.1	1.8	0.92	1.4	0.68	District town	0.054045	Well	Never	Uganda	District town Mpigi	None/incomplete primary	Not employed	<38	Ex drinker	Negative	Negative	Negative	0838
Female	Vehicle	<25	Single	3	Yes	Normal	Yes	5.8	1.8	3.3	1.03	1.92	1.06	Rural	2.1497	Tap in house/cmpd	Never	Uganda	Rural Wakiso	None/incomplete primary	Not employed	<38	Healthy drinker	Negative	Negative	Negative	0839
Male	Bicycle	45+	Married/living as married	5+	Yes	Overweight	Yes	4.2	0.9	2.5	1.76	1.41	0.88	Rural	1.15923	Well	Never	Uganda	Rural Mpigi	Primary	Self-employed	>=38	Unhealthy drinker	Negative	Negative	Positive and not on treatment	0840
Female	Walk	25-34	Married/living as married	5+	Yes	Overweight	Yes	5	1.2	3.1	1.04	1.17	1.07	District town	0.878363	Tap in house/cmpd	Never	Uganda	District town Wakiso	Secondary or above	Not employed	<38	Ex drinker	Negative	Negative	Negative	0841
Female	Vehicle	35-44	Married/living as married	5+	Yes	Obese	Yes	3.6	0.9	2.2	0.8	1.27	0.8	Rural	1.15923	Well	Never	Uganda	Rural Mpigi	Primary	Self-employed	>=38	Never drinker	Negative	Negative	Negative	0842
Female	Walk	<25	Married/living as married	5+	Yes	Overweight	No	4.9	1.4	2.9	1.43	1.67	0.94	Municipality	0.36244	Tap in house/cmpd	Never	Uganda	Entebbe Municipality	Secondary or above	Self-employed	>=38	Never drinker	Negative	Negative	Negative	0843
Male	Vehicle	<25	Single	5+	No	Normal	No	3.7	1.4	2	0.58	1.45	0.83	Municipality	0.36244	Tap in house/cmpd	Never	Uganda	Entebbe Municipality	Secondary or above	Not employed	<38	Healthy drinker	Negative	Negative	Negative	0844
Male	Walk	45+	Married/living as married	2		Normal	No	4.7	0.7	2.8	1.35	1.27	1.09	Rural	0.14304	Well	Current	Tanzania	Kahama rural	None/incomplete primary	Not employed	<38	Ex drinker	Negative	Negative	Negative	0845
Female	Walk	<25	Single	4	No	Normal	No	4.1	1.4	1.8	1.2	1.88	0.66	District town	0.054045	Well	Never	Uganda	District town Mpigi	Secondary or above	Formal employment	<38	Never drinker	Negative	Negative	Negative	0846
Female	Vehicle	<25	Single	3	No	Normal	No	3.5	0.7	2.2	0.7	0.37	0.82	District town	0.878363	Tap in house/cmpd	Never	Uganda	District town Wakiso	Secondary or above	Formal employment	<38	Never drinker	Negative	Negative	Negative	0847
Female	Vehicle	<25	Single	5+	No	Obese	Yes	4.6	1.2	2.9	0.8	1.61	0.87	Municipality	4.20942	Tap in house/cmpd	Never	Tanzania	Mwanza Municipality	Secondary or above	Not employed	>=38	Never drinker	Negative	Negative	Negative	0848
Female	Vehicle	45+	Married/living as married	5+	Yes	Obese	Yes	8.6	1.1	4.9	4	1.6	1.69	Municipality	4.85702	Other	Never	Tanzania	Mwanza Municipality	None/incomplete primary	Self-employed	<38	Never drinker	Negative	Negative	Positive and not on treatment	0849
Male	Walk	25-34	Married/living as married	3	Yes	Normal	No	4.1	1.7	1.9	0.65	1.5	0.66	Rural	1.15923	Well	Never	Uganda	Rural Mpigi	None/incomplete primary	Formal employment	<38	Never drinker	Negative	Negative	Positive and not on treatment	0850
Male	Walk	25-34	Single	4	Yes	Normal	No	4	1.6	2	0.73	1.63	0.73	District town	0.878363	Well	Never	Uganda	District town Wakiso	Secondary or above	Formal employment	>=38	Never drinker	Negative	Negative	Negative	0851
Male	Walk	<25	Single	5+	No	Normal	No	4.6	1.5	2.7	1.08	1.5	0.75	Municipality	0.36244	Tap in house/cmpd	Never	Uganda	Entebbe Municipality	Secondary or above	Not employed	<38	Never drinker	Negative	Negative	Negative	0852
Female	Walk	25-34	Widowed/separated/divorced	4	No	Normal	No	6	2	3.1	1.76	2.16	0.98	Rural	2.1497	Other	Never	Uganda	Rural Wakiso	None/incomplete primary	Not employed	<38	Healthy drinker	Negative	Negative	Positive and not on treatment	0853
Female	Walk	25-34	Single	5+	No	Overweight	Yes	6.4	1.3	4.4	1.41	1.53	1.43	District town	0.878363	Tap in house/cmpd	Never	Uganda	District town Wakiso	Secondary or above	Formal employment	<38	Healthy drinker	Negative	Negative	Negative	0854
Female	Walk	<25	Married/living as married	0	No	Normal	No	2.5	1.7	0.6	0.44	1.55	0.2	Rural	2.1497	Well	Never	Uganda	Rural Wakiso	None/incomplete primary	Not employed	<38	Ex drinker	Negative	Negative	Negative	0855
Male	Walk	45+	Married/living as married	3		Underwt	No	3	1.2	1.5	0.66	1.56	0.6	Rural	0.141107	Well	Never	Tanzania	Kahama rural	None/incomplete primary	Self-employed	<38	Never drinker	Negative	Negative	Positive and not on treatment	0856
Male	Bicycle	35-44	Married/living as married	5+	No	Overweight	Yes	6.8	1.6	3.7	2.5	1.78	1.19	District town	0.42095	Well	Never	Tanzania	District town Geita	Primary	Self-employed	>=38	Never drinker	Negative	Negative	Negative	0857
Female	Bicycle	25-34	Married/living as married	5+	No	Obese	Yes	4.1	0.9	2.5	1.3	1.14	0.86	District town	0.547235	Well	Never	Tanzania	District town Geita	None/incomplete primary	Self-employed	>=38	Never drinker	Negative	Negative	Negative	0858
Male	Bicycle	35-44	Married/living as married	5+	Yes	Normal	No	3.7	2.3	0.9	0.7	2.01	0.3	District town	0.497486	Well	Exsmoker	Tanzania	District town Geita	Secondary or above	Self-employed	>=38	Healthy drinker	Negative	Negative	Negative	0859
Male	Vehicle	25-34	Single	3	No	Normal	No	4.9	2	2.3	1.41	1.76	0.88	Municipality	0.36244	Tap in house/cmpd	Never	Uganda	Entebbe Municipality	Secondary or above	Self-employed	<38	Healthy drinker	Negative	Negative	Negative	0860
Male	Walk	<25	Married/living as married	5+		Normal	No	3.8	1	2	1.69	1.23	0.67	District town	0.450352	Tap in house/cmpd	Current	Tanzania	District town Kahama	Primary	Self-employed	<38	Never drinker	Negative	Negative	Negative	0861
Female	Walk	<25	Married/living as married	3	No	Normal	No	3.2	0.8	1.9	0.69	1.05	0.73	District town	0.054045	Tap in house/cmpd	Never	Uganda	District town Mpigi	Secondary or above	Not employed	<38	Never drinker	Negative	Negative	Negative	0862
Female	Walk	45+	Widowed/separated/divorced	5+	Yes	Obese	Yes	4.4	1.2	2.5	1.3	1.34	0.86	Rural	0.224587	Well	Never	Tanzania	Geita rural	Primary	Self-employed	<38	Never drinker	Positive and on treatment	Negative	Positive and on treatment	0863
Male	Walk	<25	Single	3	No	Normal	No	3.2	0.7	1.8	0.5	0.89	0.56	Rural	0.242154	Well	Never	Tanzania	Geita rural	None/incomplete primary	Self-employed		Never drinker	Negative	Negative	Negative	0864
Female	Walk	45+	Widowed/separated/divorced	0		Normal	Yes	3.8	0.9	1.9	1.6	1.51	0.76	Rural	0.168545	Well	Never	Tanzania	Kahama rural	None/incomplete primary	Self-employed	<38	Ex drinker	Negative	Negative	Positive and not on treatment	0865
Male	Bicycle	<25	Single	5+	Yes	Normal	No	2.2	0.7	1.3	0.44	0.85	0.45	District town	0.554279	Tap in house/cmpd	Never	Tanzania	District town Kahama	Primary	Formal employment	<38	Ex drinker	Negative	Negative	Negative	0866
Male	Vehicle	35-44	Married/living as married	5+	Yes	Obese	Yes	6.4	0.9	3.8	2.6	1.24	1.23	Rural	0.199633	Other	Never	Tanzania	Geita rural	Primary	Formal employment	>=38	Unhealthy drinker	Negative	Negative	Positive and not on treatment	0867
Male	Vehicle	25-34	Married/living as married	5+	Yes	Normal	No	3.4	1.1	1.6	1.2	1.1	0.55	District town	0.497486	Well	Never	Tanzania	District town Geita	Secondary or above	Self-employed	>=38	Never drinker	Negative	Negative	Negative	0868
Male	Vehicle	<25	Married/living as married	3	Yes	Normal	No	5	1.3	3	0.78	1.57	1.16	Rural	2.1497	Tap in house/cmpd	Never	Uganda	Rural Wakiso	Secondary or above	Formal employment	>=38	Healthy drinker	Negative	Negative	Negative	0869
Female	Walk	35-44	Single	5+	Yes	Obese	Yes	6.7	1.5	4.7	1.28	1.5	1.73	Municipality	0.36244	Tap in house/cmpd	Never	Uganda	Entebbe Municipality	Secondary or above	Self-employed	>=38	Ex drinker	Negative	Negative	Negative	0870
Female	Walk	25-34	Married/living as married	5+	No	Obese	Yes	5.2	1.6	3.2	0.68	1.39	0.97	Municipality	0.36244	Well	Never	Uganda	Entebbe Municipality	Secondary or above	Formal employment	>=38	Never drinker	Negative	Positive and on treatment	Negative	0871
Male	Vehicle	<25	Single	3		Normal	No	2.8	0.9	1.5	0.4	1.13	0.59	Municipality	5.74011	Tap in house/cmpd	Never	Tanzania	Mwanza Municipality	Primary	Self-employed	>=38	Never drinker	Negative	Negative	Negative	0872
Female	Vehicle	25-34	Married/living as married	5+	Yes	Obese	Yes	5.3	1.1	3.2	3.46	1.75	1.2	Rural	2.1497	Well	Never	Uganda	Rural Wakiso	Primary	Self-employed	<38	Never drinker	Negative	Negative	Negative	0873
Female	Walk	35-44	Married/living as married	5+	No	Overweight	Yes	3.4	1.2	1.8	0.6	1.3	0.66	District town	0.054045	Well	Never	Uganda	District town Mpigi	Primary	Self-employed	<38	Never drinker	Negative	Negative	Negative	0874
Female	Vehicle	45+	Married/living as married	4	No	Underwt	No	3	1.2	1.2	1.32	1.61	0.57	Rural	1.15923	Well	Never	Uganda	Rural Mpigi	None/incomplete primary	Self-employed	<38	Ex drinker	Negative	Negative	Negative	0875
Male	Walk	25-34	Widowed/separated/divorced	3	No	Normal	No	4	0.9	2.2	1.5	1.19	0.65	District town	0.600469	Other	Never	Tanzania	District town Kahama	Primary	Self-employed	>=38	Ex drinker	Negative	Negative	Negative	0876
Male	Bicycle	45+	Married/living as married	3	No	Underwt	No	4.9	1.7	2	0.78	2.25	0.72	Rural	0.133742	Well	Current	Tanzania	Kahama rural	Primary	Formal employment	>=38	Ex drinker	Negative	Negative	Positive and not on treatment	0877
Female	Vehicle	25-34	Married/living as married	4	No	Obese	Yes	5.4	1.3	3	2.66	2.14	1.05	Rural	1.15923	Well	Never	Uganda	Rural Mpigi	Secondary or above	Not employed	<38	Never drinker	Negative	Negative	Negative	0878
Male	Walk	45+	Married/living as married	5+	Yes	Normal	No	4.6	1.8	2.3	0.6	1.52	0.64	Rural	0.224587	Well	Never	Tanzania	Geita rural	Primary	Self-employed	>=38	Never drinker	Negative	Negative	Negative	0879
Female	Vehicle	45+	Married/living as married	4	Yes	Overweight	Yes	6.8	1.7	4.6	0.9	2.39	1.32	Municipality	5.74011	Other	Never	Tanzania	Mwanza Municipality	Primary	Self-employed	<38	Never drinker	Negative	Negative	Positive and not on treatment	0880
Male	Walk	45+	Married/living as married	0	Yes	Underwt	No	3	1	1.2	1.2	1.39	0.53	Rural	0.14734	Well	Current	Tanzania	Geita rural	None/incomplete primary	Self-employed	<38	Healthy drinker	Negative	Negative	Positive and not on treatment	0881
Female	Bicycle	35-44	Married/living as married	3	Yes	Normal	Yes	4	1.1	2.2	0.8	1.17	0.68	Rural	0.14734	Well	Never	Tanzania	Geita rural	None/incomplete primary	Self-employed	<38	Never drinker	Negative	Negative	Negative	0882
Female	Walk	<25	Married/living as married	3	No	Normal	No	5	1.5	3.1	0.57	1.38	0.89	Municipality	0.36244	Tap in house/cmpd	Never	Uganda	Entebbe Municipality	Secondary or above	Self-employed	<38	Never drinker	Negative	Negative	Negative	0883
Male	Vehicle	25-34	Married/living as married	3	No	Underwt	No	2.6	0.9	1.4	0.34	1.2	0.6	Rural	2.1497	Tap in house/cmpd	Never	Uganda	Rural Wakiso	Secondary or above	Self-employed	>=38	Never drinker	Negative	Positive and on treatment	Negative	0884
Female	Bicycle	25-34	Married/living as married	4	Yes	Normal	Yes	3.5	1.2	1.6	0.9	1.29	0.52	Rural	0.252459	Well	Never	Tanzania	Geita rural	None/incomplete primary	Self-employed	>=38	Never drinker	Negative	Negative	Negative	0885
Male	Bicycle	<25	Single	4	Yes	Normal	No	5	2.2	2.2	1.5	1.73	0.63	District town	0.456029	Well	Never	Tanzania	District town Geita	Primary	Self-employed	<38	Never drinker	Negative	Negative	Negative	0886
Male	Bicycle	35-44	Married/living as married	4	Yes	Normal	No	5.1	1.4	2.9	1.5	1.71	0.85	District town	0.456029	Well	Never	Tanzania	District town Geita	Primary	Self-employed	>=38	Never drinker	Negative	Negative	Negative	0887
Female	Vehicle	35-44	Married/living as married	1	Yes	Overweight	Yes	4.1	1.4	2.1	1.25	1.65	0.65	Rural	2.1497	Well	Never	Uganda	Rural Wakiso	Secondary or above	Self-employed	>=38	Healthy drinker	Negative	Positive and not on treatment	Negative	0888
Male	Walk	25-34	Single	5+	Yes	Normal	No	4.3	1.6	2.5	0.67	1.81	0.77	Municipality	0.36244	Tap in house/cmpd	Current	Uganda	Entebbe Municipality	Secondary or above	Self-employed	>=38	Healthy drinker	Negative	Negative	Negative	0889
Female	Walk	45+	Married/living as married	1	No	Normal	Yes							Rural	0.203105	Well	Never	Tanzania	Geita rural	None/incomplete primary	Self-employed	<38	Ex drinker	Negative	Negative	Negative	0890
Male	Bicycle	25-34	Single	2	Yes	Normal	No	3.7	1.6	1.8	0.4	1.5	0.58	District town	0.497486	Well	Never	Tanzania	District town Geita	Primary	Self-employed	>=38	Ex drinker	Negative	Negative	Negative	0891
Female	Bicycle	25-34	Widowed/separated/divorced	5+	Yes	Normal	No	5.7	1	3.9	0.9	1.24	1.1	District town	0.456029	Well	Never	Tanzania	District town Geita	Primary	Self-employed	<38	Never drinker	Negative	Negative	Negative	0892
Female	Walk	45+	Married/living as married	2	No	Normal	No	4	0.8	2.3	2.65			Rural	1.15923	Well	Never	Uganda	Rural Mpigi	None/incomplete primary	Self-employed	<38	Never drinker	Negative	Negative	Negative	0893
Male	Walk	<25	Single	5+	Yes	Normal	No	3.5	1.2	2	0.6	1.28	0.68	Rural	0.221428	Well	Never	Tanzania	Geita rural	Secondary or above	Not employed	<38	Never drinker	Negative	Negative	Negative	0894
Female	Walk	25-34	Married/living as married	3	No	Normal	Yes	4.1	1.7	2	0.7	1.45	0.62	Rural	0.224587	Well	Never	Tanzania	Geita rural	None/incomplete primary	Self-employed	<38	Never drinker	Negative	Negative	Negative	0895
Female	Vehicle	35-44	Married/living as married	5+	Yes	Normal	No	4.3	1.3	2.7	0.5	1.2	0.93	District town	0.547235	Well	Never	Tanzania	District town Geita	Primary	Not employed	<38	Never drinker	Negative	Negative	Negative	0896
Female	Vehicle	<25	Single	5+		Normal	No	5.1	1.9	2.8	0.6	1.9	0.78	Municipality	5.74011	Other	Never	Tanzania	Mwanza Municipality	None/incomplete primary	Not employed	<38	Unhealthy drinker	Negative	Negative	Negative	0897
Male	Bicycle	25-34	Married/living as married	3	Yes	Normal	No	5.3	2.1	2.8	0.6	2.02	0.94	District town	0.42095	Well	Never	Tanzania	District town Geita	Primary	Self-employed	>=38	Unhealthy drinker	Negative	Negative	Negative	0898
Female	Vehicle	45+	Widowed/separated/divorced	1	No	Normal	No	2.6	0.6	1.1	1.57	1.19	0.59	District town	0.054045	Well	Never	Uganda	District town Mpigi	None/incomplete primary	Not employed	<38	Never drinker	Negative	Negative	Negative	0899
Male	Bicycle	35-44	Married/living as married	5+	Yes	Overweight	Yes	6.7	0.8	3.2	3.89	1.49	1.15	District town	0.655057	Tap in house/cmpd	Exsmoker	Tanzania	District town Kahama	Primary	Self-employed	<38	Ex drinker	Negative	Negative	Positive and not on treatment	0900
Male	Walk	35-44	Married/living as married	3	Yes	Obese	Yes	5.5	1	3	2.88	1.51	1.3	District town	0.554279	Tap in house/cmpd	Current	Tanzania	District town Kahama	Primary	Self-employed		Healthy drinker	Positive and on treatment	Negative	Negative	0901
Female	Bicycle	25-34	Married/living as married	5+		Normal	No	3.8	1.3	1.4	1.2	1.99	0.53	Rural	0.141107	Well	Never	Tanzania	Kahama rural	Primary	Self-employed	<38	Ex drinker	Negative	Negative	Negative	0902
Female	Vehicle	25-34	Married/living as married	4	Yes	Overweight	Yes	5.4	0.9	3.5	1.9	1.28	1.27	Municipality	5.74011	Other	Never	Tanzania	Mwanza Municipality	None/incomplete primary	Self-employed	>=38	Never drinker	Negative	Positive and not on treatment	Negative	0903
Female	Vehicle	<25	Single	3	Yes	Normal	Yes	4.1	0.9	2.6	0.8	1.42	0.85	District town	0.456029	Well	Never	Tanzania	District town Geita	Secondary or above	Formal employment	>=38	Never drinker	Negative	Negative	Negative	0904
Female	Vehicle	<25	Married/living as married	3	No	Normal	No	4.3	1.1	2.6	1.17	1.4	0.96	District town	0.054045	Tap in house/cmpd	Never	Uganda	District town Mpigi	Primary	Not employed	<38	Healthy drinker	Negative	Negative	Negative	0905
Female	Walk	25-34	Married/living as married	3	No	Obese	Yes	3.8	0.9	2	2.04	1.28	0.73	Rural	1.15923	Well	Never	Uganda	Rural Mpigi	Primary	Self-employed	<38	Never drinker	Negative	Positive and not on treatment	Positive and not on treatment	0906
Male	Walk	<25	Married/living as married	3	Yes	Normal	No	3.2	0.7	1.8	0.9	0.98	0.64	Rural	0.252459	Well	Never	Tanzania	Geita rural	Primary	Self-employed	<38	Never drinker	Negative	Negative	Negative	0907
Male	Walk	25-34	Widowed/separated/divorced	1	No	Normal	No	2.9	1.1	1.5	0.59	1.19	0.58	District town	0.878363	Other	Current	Uganda	District town Wakiso	None/incomplete primary	Self-employed	>=38	Ex drinker	Negative	Negative	Negative	0908
Male	Bicycle	25-34	Married/living as married	3		Normal	No	2.5	0.4	1.3	0.9	0.84	0.66	Rural	0.1225	Well	Current	Tanzania	Kahama rural	None/incomplete primary	Self-employed	>=38	Unhealthy drinker	Negative	Negative	Negative	0909
Female	Vehicle	45+	Married/living as married	1	No	Overweight	Yes	5	1.3	3.1	1.13	1.39	0.99	Rural	1.15923	Well	Never	Uganda	Rural Mpigi	None/incomplete primary	Self-employed	<38	Ex drinker	Negative	Negative	Negative	0910
Male	Vehicle	35-44	Married/living as married	5+	No	Normal	No	5.1	2.1	3.1	1.17	1.86	1.1	District town	0.878363	Tap in house/cmpd	Current	Uganda	District town Wakiso	Primary	Self-employed	>=38	Never drinker	Negative	Negative	Negative	0911
Female	Bicycle	<25	Single	5+	No	Normal	No	5.4	1.3	3.6	0.71	1.44	1	District town	0.554279	Tap in house/cmpd	Never	Tanzania	District town Kahama	Secondary or above	Formal employment	>=38	Never drinker	Negative	Negative	Negative	0912
Female	Bicycle	45+	Widowed/separated/divorced	5+	Yes	Underwt	No	4.4	1.7	2.1	0.7	1.63	0.59	Rural	0.211376	Well	Never	Tanzania	Geita rural	None/incomplete primary	Self-employed	<38	Healthy drinker	Negative	Negative	Positive and not on treatment	0913
Male	Walk	35-44	Married/living as married	4	Yes	Overweight	No	4.6	1.1	3.1	0.66	1.17	1.02	District town	0.878363	Tap in house/cmpd	Exsmoker	Uganda	District town Wakiso	Primary	Formal employment	>=38	Ex drinker	Negative	Negative	Positive and not on treatment	0914
Female	Vehicle	45+	Widowed/separated/divorced	5+	Yes	Overweight	Yes	3.9	0.5	2.1	2.51	1.08	1.12	Rural	2.1497	Tap in house/cmpd	Never	Uganda	Rural Wakiso	None/incomplete primary	Not employed	<38	Never drinker	Negative	Negative	Positive and not on treatment	0915
Female	Walk	<25	Single	5+	Yes	Normal	No	4.7	1.8	2.7	0.58	1.53	1.08	Municipality	0.36244	Tap in house/cmpd	Never	Uganda	Entebbe Municipality	Secondary or above	Not employed	<38	Never drinker	Positive and on treatment	Negative	Negative	0916
Male	Walk	45+	Married/living as married	5+		Normal	No	6	1.4	4.2	0.8	1.5	1.14	District town	0.547235	Well	Never	Tanzania	District town Geita	Primary	Formal employment	>=38	Never drinker	Negative	Negative	Positive and not on treatment	0917
Male	Walk	<25	Single	5+	No	Normal	No	4.2	1.2	2.3	2.22	1.59	0.88	Rural	2.1497	Well	Never	Uganda	Rural Wakiso	Primary	Not employed	<38	Never drinker	Negative	Negative	Negative	0918
Female	Walk	25-34	Married/living as married	4	No	Underwt	No	4.1	1.4	2.3	0.76	1.49	0.68	District town	0.554279	Well	Never	Tanzania	District town Kahama	Primary	Not employed		Never drinker	Negative	Negative	Negative	0919
Female	Walk	25-34	Married/living as married	3	Yes	Normal	No	5.2	1.5	3.1	0.6	1.32	0.96	Rural	0.224587	Well	Never	Tanzania	Geita rural	Primary	Not employed	<38	Never drinker	Negative	Negative	Negative	0920
Female	Walk	35-44	Married/living as married	3	Yes	Normal	No	4.1	1	2.3	1.2	1.35	0.77	Rural	0.252459	Well	Never	Tanzania	Geita rural	None/incomplete primary	Self-employed	<38	Never drinker	Negative	Negative	Negative	0921
Male	Bicycle	<25	Married/living as married	3	No	Normal	No	3.3	0.7	2	0.7	0.9	0.69	Rural	0.242154	Well	Never	Tanzania	Geita rural	None/incomplete primary	Self-employed	<38	Never drinker	Negative	Negative	Negative	0922
Female	Vehicle	<25	Single	5+	Yes	Normal	No	4.5	1.2	2.6	0.6	1.69	0.72	Municipality	5.74011	Tap in house/cmpd	Never	Tanzania	Mwanza Municipality	Primary	Not employed	<38	Never drinker	Negative	Negative	Negative	0923
Male	Bicycle	25-34	Married/living as married	3		Normal	No	3	0.6	1.5	1.2	1.11	0.64	Rural	0.211376	Well	Never	Tanzania	Geita rural	Primary	Self-employed	<38	Ex drinker	Negative	Negative	Negative	0924
Male	Walk	45+	Married/living as married	4	Yes	Normal	No	4.4	1.5	2.5	0.78	1.79	0.84	Rural	1.15923	Other	Never	Uganda	Rural Mpigi	None/incomplete primary	Self-employed	<38	Unhealthy drinker	Negative	Negative	Positive and not on treatment	0925
Female	Walk	45+	Married/living as married	5+	Yes	Normal	No	3.8	1.9	1.5	1.1	1.84	0.29	District town	0.547235	Well	Never	Tanzania	District town Geita	Primary	Self-employed	<38	Never drinker	Negative	Negative	Positive and not on treatment	0926
Male	Bicycle	25-34	Married/living as married	4	Yes	Normal	No	3.3	1.2	1.7	0.8	1.46	0.58	District town	0.497486	Well	Never	Tanzania	District town Geita	Primary	Self-employed	>=38	Never drinker	Negative	Negative	Negative	0927
Female	Walk	<25	Single	3	No	Normal	No	4.4	1.7	2.4	0.53	1.48	0.89	Municipality	0.36244	Tap in house/cmpd	Never	Uganda	Entebbe Municipality	Secondary or above	Not employed	<38	Never drinker	Negative	Negative	Negative	0928
Female	Walk	45+	Widowed/separated/divorced	5+			No	3.7	1.1	1.9	1	1.47	0.63	Rural	0.168545	Well	Never	Tanzania	Kahama rural	None/incomplete primary	Not employed	<38	Never drinker	Negative	Negative	Negative	0929
Male	Bicycle	<25	Single	5+	No	Normal	No	4.7	1.1	3.1	1.23	1.43	1.02	Municipality	0.36244	Tap in house/cmpd	Exsmoker	Uganda	Entebbe Municipality	Secondary or above	Self-employed	>=38	Ex drinker	Negative	Negative	Negative	0930
Female	Vehicle	25-34	Widowed/separated/divorced	1	No	Obese	No	6.5	1.6	4.5	0.81	1.42	1.44	District town	0.878363	Tap in house/cmpd	Never	Uganda	District town Wakiso	Primary	Self-employed	>=38	Healthy drinker	Negative	Negative	Negative	0931
Female	Walk	25-34	Married/living as married	1	No	Normal	Yes	4.9	2.2	2	1.1	2.31	0.67	Rural	0.224587	Well	Never	Tanzania	Geita rural	Primary	Self-employed	<38	Unhealthy drinker	Negative	Negative	Positive and not on treatment	0932
Male	Vehicle	<25	Single	5+	Yes	Normal	No	4.1	1	2.6	0.81	1.22	0.82	District town	0.878363	Tap in house/cmpd	Never	Uganda	District town Wakiso	None/incomplete primary	Self-employed	>=38	Never drinker	Negative	Negative	Negative	0933
Female	Walk	45+	Married/living as married	5+	Yes	Normal	No	5.4	2.2	2.8	0.89	1.93	0.83	Municipality	0.36244	Tap in house/cmpd	Never	Uganda	Entebbe Municipality	Primary	Formal employment	>=38	Ex drinker	Negative	Negative	Positive and not on treatment	0934
Male	Walk	25-34	Married/living as married	5+	Yes	Normal	No	5.5	1.1	3.5	2.03	1.44	1.29	District town	0.054045	Tap in house/cmpd	Never	Uganda	District town Mpigi	Secondary or above	Not employed	<38	Ex drinker	Negative	Negative	Negative	0935
Male	Bicycle	25-34	Married/living as married	4	No	Normal	No	3.4	1.3	1.7	0.63	0.94	0.76	District town	0.554279	Tap in house/cmpd	Exsmoker	Tanzania	District town Kahama	Primary	Self-employed	<38	Ex drinker	Negative	Negative	Negative	0936
Female	Walk	45+	Widowed/separated/divorced	3	No	Obese	Yes	4.8	0.9	3.1	1.54	1.3	1.41	District town	0.054045	Tap in house/cmpd	Never	Uganda	District town Mpigi	None/incomplete primary	Formal employment	<38	Healthy drinker	Negative	Positive and not on treatment	Positive and not on treatment	0937
Female	Walk	<25	Married/living as married	4	No	Normal	No	2.7	0.6	1.7	0.6	1.58	0.6	Rural	0.203105	Well	Never	Tanzania	Geita rural	None/incomplete primary	Self-employed	<38	Never drinker	Negative	Negative	Negative	0938
Female	Vehicle	<25	Single	3	No	Normal	No	5	1.7	3.3	0.66	1.61	0.77	District town	0.450352	Other	Never	Tanzania	District town Kahama	Secondary or above	Not employed	<38	Ex drinker	Negative	Negative	Negative	0939
Female	Walk	35-44	Widowed/separated/divorced	0	No	Normal	No	2.6	1	1.2	0.63	1.18	0.46	Rural	1.15923	Well	Never	Uganda	Rural Mpigi	None/incomplete primary	Not employed	<38	Never drinker	Negative	Positive and on treatment	Negative	0940
Female	Bicycle	25-34	Widowed/separated/divorced	2	Yes	Normal	Yes	4.5	1.4	2.6	0.68	1.57	0.71	District town	0.554279	Tap in house/cmpd	Never	Tanzania	District town Kahama	Primary	Self-employed	>=38	Ex drinker	Negative	Positive and on treatment	Negative	0941
Male	Vehicle	45+	Married/living as married	3		Normal	No	4	1.5	1.7	2.24	1.78	0.58	District town	0.554279	Tap in house/cmpd	Never	Tanzania	District town Kahama	Primary	Formal employment	>=38	Unhealthy drinker	Negative	Negative	Negative	0942
Female	Vehicle	25-34	Single	5+	No	Normal	No	4.2	1.2	2.4	0.86	1.4	0.94	Rural	2.1497	Well	Never	Uganda	Rural Wakiso	Secondary or above	Self-employed	<38	Ex drinker	Negative	Negative	Positive and not on treatment	0943
Female	Walk	35-44	Married/living as married	2	Yes	Obese	Yes	5	1.3	2.9	1.31	1.6	1.23	District town	0.878363	Tap in house/cmpd	Never	Uganda	District town Wakiso	None/incomplete primary	Self-employed	<38	Healthy drinker	Negative	Negative	Negative	0944
Female	Vehicle	25-34	Married/living as married	3	No	Overweight	No	4.1	2	2.3	0.45	1.49	0.84	District town	0.054045	Well	Never	Uganda	District town Mpigi	None/incomplete primary	Not employed	<38	Healthy drinker	Negative	Negative	Negative	0945
Female	Walk	<25	Married/living as married	5+	Yes	Normal	Yes	4.3	1.5	2	0.76	1.68	0.88	District town	0.450352	Tap in house/cmpd	Never	Tanzania	District town Kahama	Secondary or above	Not employed	>=38	Never drinker	Negative	Negative	Negative	0946
Male	Walk	45+	Married/living as married	5+	Yes	Normal	No	6.6	1	4	3.11	1.58	1.07	District town	0.878363	Tap in house/cmpd	Never	Uganda	District town Wakiso	None/incomplete primary	Self-employed	>=38	Never drinker	Negative	Negative	Positive and not on treatment	0947
Female	Bicycle	<25	Married/living as married	3	No	Underwt	No	2.2	0.8	1	0.4	0.89	0.36	Rural	0.199633	Well	Never	Tanzania	Geita rural	Primary	Not employed		Never drinker	Negative	Negative	Negative	0948
Female	Walk	45+	Widowed/separated/divorced	2	No	Normal	No	4.2	1.2	2.4	0.62	1.57	0.83	Rural	0.14304	Well	Never	Tanzania	Kahama rural	None/incomplete primary	Self-employed	>=38	Never drinker	Negative	Negative	Negative	0949
Female	Walk	35-44	Married/living as married	5+	No	Normal	No	4.7	1.3	2.8	0.77	1.68	1.07	Rural	0.147261	Well	Never	Tanzania	Kahama rural	Primary	Self-employed	<38	Never drinker	Negative	Negative	Negative	0950
Male	Vehicle	<25	Married/living as married	3	Yes	Normal	No	3	0.9	1.5	1.08	1.08	0.49	Municipality	0.36244	Tap in house/cmpd	Never	Uganda	Entebbe Municipality	None/incomplete primary	Self-employed	>=38	Ex drinker	Negative	Negative	Negative	0951
Female	Walk	25-34	Widowed/separated/divorced	1	Yes	Overweight	Yes	4.4	1.2	2.5	0.9	1.64	0.81	Municipality	5.74011	Tap in house/cmpd	Never	Tanzania	Mwanza Municipality	Primary	Self-employed	<38	Never drinker	Negative	Positive and not on treatment	Positive and not on treatment	0952
Male	Vehicle	35-44	Married/living as married	4	No	Overweight	Yes							Rural	0.224587	Well	Never	Tanzania	Geita rural	None/incomplete primary	Formal employment	<38	Ex drinker		Negative	Negative	0953
Male	Walk	45+	Married/living as married	3	Yes	Normal	No	3	1.1	1.4	0.7	1.31	0.52	Rural	0.252459	Well	Current	Tanzania	Geita rural	None/incomplete primary	Self-employed	<38	Healthy drinker	Negative	Positive and not on treatment	Negative	0954
Female	Walk	45+	Widowed/separated/divorced	5+	Yes	Overweight	Yes	4.2	1	2.5	1.1	1.37	0.77	Municipality	4.20942	Tap in house/cmpd	Never	Tanzania	Mwanza Municipality	Primary	Self-employed	>=38	Never drinker	Negative	Negative	Negative	0955
Female	Walk	<25	Married/living as married	3	No	Normal	Yes	4.8	2	2.3	0.5	1.7	0.74	Rural	0.199633	Well	Never	Tanzania	Geita rural	Primary	Self-employed	<38	Never drinker	Negative	Negative	Negative	0956
Female	Walk	45+	Married/living as married	4	Yes	Overweight	Yes	6.5	1.1	4.7	1.64	1.51	0.78	District town	0.878363	Well	Never	Uganda	District town Wakiso	Secondary or above	Self-employed	>=38	Never drinker	Negative	Negative	Negative	0957
Male	Walk	25-34	Married/living as married	2	No	Underwt	No	2.1	1.2	0.7	0.61	1.4	0.34	Rural	2.1497	Well	Current	Uganda	Rural Wakiso	None/incomplete primary	Formal employment	<38	Never drinker	Negative	Negative	Negative	0958
Female	Walk	25-34	Married/living as married	5+	Yes	Obese	Yes	4.6	1	3	1.45	1.14	1.08	District town	0.878363	Tap in house/cmpd	Never	Uganda	District town Wakiso	Secondary or above	Self-employed	>=38	Never drinker	Negative	Negative	Negative	0959
Female	Vehicle	45+	Married/living as married	4	No	Obese	Yes	5.2	1	3.2	1.76	1.41	1.23	Rural	2.1497	Tap in house/cmpd	Never	Uganda	Rural Wakiso	Primary	Self-employed	>=38	Healthy drinker	Negative	Negative	Negative	0960
Male	Walk	35-44	Married/living as married	4	No	Normal	No	3.7	0.8	2.1	1.1	1.21	0.79	District town	0.054045	Well	Never	Uganda	District town Mpigi	Secondary or above	Formal employment	<38	Healthy drinker	Negative	Negative	Negative	0961
Female	Walk	25-34	Married/living as married	5+	No	Normal	No	4	2	1.8	0.9	1.83	0.61	District town	0.878363	Tap in house/cmpd	Never	Uganda	District town Wakiso	Primary	Self-employed	<38	Ex drinker	Negative	Negative	Negative	0962
Male	Vehicle	45+	Married/living as married	5+	No	Normal	No	4.3	0.9	2.7	0.88	1.03	0.92	Rural	1.15923	Well	Never	Uganda	Rural Mpigi	None/incomplete primary	Not employed	<38	Ex drinker	Negative	Negative	Positive and not on treatment	0963
Male	Walk	<25	Single	5+	Yes	Normal	No	2.8	0.7	1.8	0.51	0.86	0.77	Municipality	0.36244	Tap in house/cmpd	Never	Uganda	Entebbe Municipality	Secondary or above	Not employed	<38	Never drinker	Negative	Negative	Negative	0964
Female	Walk	35-44	Married/living as married	5+	Yes	Normal	Yes	3.3	1.2	1.6	0.7	1.16	0.54	Rural	0.224587	Well	Never	Tanzania	Geita rural	Primary	Self-employed	>=38	Never drinker	Negative	Negative	Negative	0965
Male	Vehicle	45+	Married/living as married	3	Yes	Obese	Yes	4.5	1.4	2.7	1.57	1.56	0.86	Municipality	0.36244	Tap in house/cmpd	Exsmoker	Uganda	Entebbe Municipality	None/incomplete primary	Formal employment	>=38	Healthy drinker	Negative	Negative	Positive and not on treatment	0966
Male	Walk	<25	Single	5+	No	Normal	No	2.5	0.7	1.1	1.35	1.18	0.39	Rural	1.15923	Well	Never	Uganda	Rural Mpigi	Secondary or above	Not employed	<38	Never drinker	Negative	Negative	Negative	0967
Female	Walk	25-34	Single	5+	Yes	Normal	Yes	4.8	1.7	2.6	1.23	2.01	1.04	Municipality	0.36244	Tap in house/cmpd	Never	Uganda	Entebbe Municipality	Secondary or above	Formal employment	>=38	Never drinker	Negative	Negative	Negative	0968
Male	Bicycle	45+	Married/living as married	5+		Overweight	Yes	6.7	0.8	4.7	1.57	1.55	1.68	Rural	0.147261	Well	Never	Tanzania	Kahama rural	Primary	Formal employment	>=38	Ex drinker	Positive and not on treatment	Negative	Negative	0969
Female	Bicycle	35-44	Married/living as married	5+	Yes	Obese	Yes	5.9	0.9	3.7	1.83	1.37	1.21	District town	0.655057	Tap in house/cmpd	Never	Tanzania	District town Kahama	Primary	Self-employed	<38	Never drinker	Negative	Negative	Positive and not on treatment	0970
Female	Walk	45+	Widowed/separated/divorced	5+	Yes	Overweight	Yes	5.6	1.6	3.1	1.1	1.46	1.07	Rural	0.224587	Well	Never	Tanzania	Geita rural	None/incomplete primary	Not employed		Never drinker	Negative	Negative	Positive and not on treatment	0971
Male	Bicycle	35-44	Married/living as married	4	No	Normal	No	2.9	1.1	1.1	1.1	1.21	0.44	Rural	0.14734	Tap in house/cmpd	Exsmoker	Tanzania	Geita rural	Primary	Self-employed	>=38	Ex drinker	Negative	Negative	Negative	0972
Male	Vehicle	45+	Married/living as married	5+	No	Overweight	Yes	4.4	0.8	2.2	3.63	1.33	0.85	Rural	2.1497	Tap in house/cmpd	Never	Uganda	Rural Wakiso	Primary	Formal employment	>=38	Ex drinker	Negative	Negative	Positive and not on treatment	0973
Female	Vehicle	<25	Single	5+	Yes	Normal	Yes	4.2	1.7	2.1	0.6	1.55	0.62	Municipality	5.74011	Tap in house/cmpd	Never	Tanzania	Mwanza Municipality	Secondary or above	Not employed	<38	Never drinker	Negative	Negative	Negative	0974
Male	Walk	25-34	Married/living as married	2	No	Normal	No	3.7	0.8	2.3	0.86	1.32	0.76	Rural	1.15923	Well	Never	Uganda	Rural Mpigi	None/incomplete primary	Self-employed	<38	Never drinker	Negative	Negative	Negative	0975
Male	Walk	25-34	Single	5+	No	Normal	No	3.1	1.4	1.1	1.33	1.86	0.41	Municipality	0.36244	Tap in house/cmpd	Current	Uganda	Entebbe Municipality	Secondary or above	Formal employment	>=38	Healthy drinker	Negative	Negative	Positive and not on treatment	0976
Male	Walk	<25	Single	5+	Yes	Normal	No	4	1	2.3	1.42	1.3	0.68	Municipality	0.36244	Tap in house/cmpd	Never	Uganda	Entebbe Municipality	Secondary or above	Not employed	<38	Healthy drinker	Negative	Negative	Negative	0977
Female	Vehicle	25-34	Single	5+	Yes	Overweight	Yes	3.9	1.5	2.5	0.66	1.26	0.7	Rural	2.1497	Tap in house/cmpd	Never	Uganda	Rural Wakiso	Secondary or above	Self-employed	>=38	Healthy drinker	Negative	Negative	Negative	0978
Female	Walk	<25	Single	3	No	Normal	No	5	1.1	3.3	0.95	1.34	1.17	District town	0.054045	Tap in house/cmpd	Never	Uganda	District town Mpigi	Secondary or above	Not employed	<38	Never drinker	Negative	Negative	Negative	0979
Female	Vehicle	<25	Single	4	Yes	Normal	No	3.9	1.3	2.2	0.57	1.33	0.64	District town	0.878363	Tap in house/cmpd	Never	Uganda	District town Wakiso	Secondary or above	Formal employment	>=38	Ex drinker	Negative	Negative	Negative	0980
Male	Vehicle	45+	Married/living as married	2	No	Normal	No	5.1	1.8	2.3	1.16	2.25	0.98	District town	0.054045	Well	Exsmoker	Uganda	District town Mpigi	Primary	Self-employed	>=38	Ex drinker	Negative	Negative	Positive and not on treatment	0981
Female	Bicycle	35-44	Married/living as married	4	Yes	Normal	Yes	3.5	1.3	1.9	0.6	1.18	0.6	District town	0.456029	Well	Never	Tanzania	District town Geita	Primary	Self-employed	>=38	Never drinker	Negative	Negative	Negative	0982
Male	Walk	45+	Married/living as married	5+	No	Normal	No	4.8	1.6	2.3	2.15	1.92	0.9	Rural	2.1497	Tap in house/cmpd	Exsmoker	Uganda	Rural Wakiso	Secondary or above	Self-employed	>=38	Healthy drinker	Negative	Negative	Negative	0983
Female	Bicycle	25-34	Married/living as married	4	Yes	Overweight	Yes	4.7	0.8	3	1.3	1.28	0.84	Rural	0.14734	Tap in house/cmpd	Never	Tanzania	Geita rural	Primary	Not employed		Never drinker	Negative	Negative	Negative	0984
Male	Bicycle	25-34	Single	4		Normal	No	2.7	0.8	1.1	1.2	1.3	0.43	Rural	0.1225	Well	Current	Tanzania	Kahama rural	None/incomplete primary	Self-employed	>=38	Ex drinker	Negative	Negative	Negative	0985
Male	Walk	<25	Single	2	No	Normal	No	3.5	0.8	2	1.9	1.11	0.72	Rural	2.1497	Tap in house/cmpd	Never	Uganda	Rural Wakiso	Secondary or above	Self-employed	<38	Healthy drinker	Negative	Negative	Negative	0986
Female	Vehicle	<25	Married/living as married	2	No	Normal	Yes	4.8	1.7	2.6	0.65	1.62	1.04	Rural	1.15923	Well	Never	Uganda	Rural Mpigi	Secondary or above	Not employed	<38	Never drinker	Negative	Negative	Negative	0987
Female	Bicycle	<25	Single	5+	Yes	Normal	No	5.5	1.5	3.4	0.9	1.52	0.97	District town	0.547235	Well	Never	Tanzania	District town Geita	Primary	Not employed	<38	Never drinker	Negative	Negative	Negative	0988
Female	Walk	25-34	Married/living as married	3	No	Normal	No	5.9	1.7	3.7	1	1.57	1.08	District town	0.42095	Well	Never	Tanzania	District town Geita	Primary	Self-employed	>=38	Never drinker	Negative	Negative	Negative	0989
Male	Bicycle	25-34	Married/living as married	5+	No	Normal	No	3	0.8	1.6	1.12	1.21	0.74	Rural	2.1497	Well	Never	Uganda	Rural Wakiso	None/incomplete primary	Self-employed	>=38	Ex drinker	Negative	Negative	Negative	0990
Male	Bicycle	45+	Married/living as married	5+	Yes	Overweight	No	4.8	1.3	2.5	1.73	1.77	0.78	Rural	0.1225	Well	Current	Tanzania	Kahama rural	Primary	Self-employed	>=38	Ex drinker	Negative	Negative	Negative	0991
Female	Vehicle	25-34	Single	3	Yes	Normal	No	4.5	2	2.1	1	1.84	0.77	District town	0.456029	Well	Never	Tanzania	District town Geita	Primary	Self-employed	>=38	Unhealthy drinker	Negative	Negative	Negative	0992
Female	Walk	25-34	Married/living as married	3	No	Normal	No	3.8	0.6	2	1.8	0.96	1.02	Rural	0.211376	Well	Never	Tanzania	Geita rural	Primary	Self-employed		Never drinker	Negative	Negative	Negative	0993
Male	Bicycle	35-44	Married/living as married	5+	Yes	Normal	No	4.6	1.3	2.9	0.97	1.62	1.01	Municipality	0.36244	Tap in house/cmpd	Current	Uganda	Entebbe Municipality	Secondary or above	Formal employment	>=38	Unhealthy drinker	Negative	Negative	Negative	0994
Male	Walk	<25	Single	5+	No	Normal	No	3.6	1.2	2	0.88	1.3	0.67	District town	0.054045	Tap in house/cmpd	Never	Uganda	District town Mpigi	Secondary or above	Not employed	<38	Never drinker	Negative	Negative	Negative	0995
Male	Walk	<25	Single	4	No	Normal	No	3.2	0.8	1.5	1.47	1.24	0.59	Rural	2.1497	Well	Never	Uganda	Rural Wakiso	Secondary or above	Not employed	<38	Never drinker	Negative	Negative	Negative	0996
Male	Walk	<25	Single	5+	No	Normal	No	2.3	1.3	0.9	0.84	1.26	0.44	Rural	2.1497	Well	Never	Uganda	Rural Wakiso	Secondary or above	Not employed	<38	Never drinker	Negative	Negative	Positive and not on treatment	0997
Female	Walk	45+	Widowed/separated/divorced	4	Yes	Obese	Yes	4.4	0.9	2.6	1.9	1.57	0.9	District town	0.364823	Well	Never	Tanzania	District town Geita	None/incomplete primary	Not employed	<38	Never drinker	Negative	Negative	Negative	0998
Female	Walk	35-44	Married/living as married	5+	Yes	Normal	Yes	3.6	0.9	2.5	0.98	1.16	0.78	Rural	1.15923	Well	Never	Uganda	Rural Mpigi	None/incomplete primary	Self-employed	>=38	Never drinker	Negative	Negative	Negative	0999
Male	Vehicle	25-34	Single	2	No	Normal	No							District town	0.364823	Well	Never	Tanzania	District town Geita	Secondary or above	Self-employed	>=38	Never drinker	Negative	Negative	Negative	1000
Male	Bicycle	25-34	Married/living as married	5+	Yes	Normal	No	3.2	0.7	1.6	1.4	1.05	0.57	Rural	0.318036	Well	Never	Tanzania	Geita rural	Primary	Self-employed	>=38	Ex drinker	Negative	Negative	Negative	1001
Female	Walk	25-34	Married/living as married	5+	No	Obese	Yes	6	0.9	4.5	1.24	1.24	1.21	District town	0.655057	Tap in house/cmpd	Never	Tanzania	District town Kahama	Primary	Not employed	<38	Ex drinker	Negative	Negative	Negative	1002
Male	Walk	<25	Single	2	No	Overweight	No	3.1	1.4	1.6	1.01	1.13	0.62	District town	0.054045	Well	Never	Uganda	District town Mpigi	None/incomplete primary	Formal employment	>=38	Healthy drinker	Negative	Negative	Negative	1003
Female	Vehicle	45+	Widowed/separated/divorced	2	No	Normal	No	3	1.1	0.9	1.82	1.45	0.51	District town	0.054045	Well	Never	Uganda	District town Mpigi	None/incomplete primary	Not employed	<38	Ex drinker	Negative	Negative	Negative	1004
Male	Walk	35-44	Married/living as married	1		Normal	No	3.2	0.3	1.7	2	0.91	0.96	Rural	0.153245	Well	Never	Tanzania	Kahama rural	Primary	Self-employed	<38	Never drinker	Negative	Negative	Negative	1005
Male	Bicycle	<25	Married/living as married	1	Yes	Normal	No	3.4	1.2	1.7	0.65	1.46	0.64	Rural	1.15923	Well	Never	Uganda	Rural Mpigi	None/incomplete primary	Self-employed	<38	Never drinker	Negative	Negative	Negative	1006
Female	Vehicle	35-44	Married/living as married	5+	Yes	Normal	No	3.8	0.7	2.8	0.74	0.78	1.15	Rural	2.1497	Other	Never	Uganda	Rural Wakiso	Primary	Self-employed	<38	Ex drinker	Negative	Negative	Negative	1007
Male	Bicycle	<25	Married/living as married	5+	No	Normal	No	2.8	0.9	1.7	0.7	1.06	0.63	Rural	0.211376	Well	Never	Tanzania	Geita rural	Primary	Self-employed	<38	Never drinker	Negative	Negative	Negative	1008
Female	Vehicle	45+	Married/living as married	5+		Normal	Yes	3.2	1	1.7	0.9	1.15	0.64	District town	0.42095	Well	Never	Tanzania	District town Geita	Primary	Self-employed	>=38	Never drinker	Negative	Negative	Negative	1009
Female	Vehicle	35-44	Married/living as married	5+	Yes	Overweight	Yes	4.6	1.1	2.6	1.6	1.5	0.81	District town	0.878363	Tap in house/cmpd	Never	Uganda	District town Wakiso	Primary	Self-employed	<38	Never drinker	Negative	Negative	Negative	1010
Male	Bicycle	25-34	Married/living as married	3	No	Normal	No	2.9	0.7	1.8	0.5	0.86	0.6	Rural	0.242154	Well	Never	Tanzania	Geita rural	None/incomplete primary	Self-employed	<38	Never drinker	Negative	Negative	Negative	1011
Female	Vehicle	<25	Single	4	No	Normal	No	2.7	1	1.3	0.54	1.11	0.43	Rural	1.15923	Tap in house/cmpd	Never	Uganda	Rural Mpigi	None/incomplete primary	Not employed	<38	Ex drinker	Negative	Negative	Negative	1012
Female	Walk	<25	Single	5+	No	Normal	No	4.9	1.5	2.8	1.56	1.46	1.07	Municipality	0.36244	Tap in house/cmpd	Never	Uganda	Entebbe Municipality	Secondary or above	Formal employment	>=38	Healthy drinker	Negative	Negative	Negative	1013
Male	Walk	45+	Married/living as married	4	Yes	Normal	No	4.9	1.7	2.7	0.7	1.49	0.78	Rural	0.211376	Well	Current	Tanzania	Geita rural	Primary	Self-employed	>=38	Healthy drinker	Negative	Negative	Negative	1014
Female	Vehicle	45+	Married/living as married	5+	Yes	Obese	Yes	4.2	1.3	2.6	0.75	1.06	0.88	Municipality	0.36244	Tap in house/cmpd	Never	Uganda	Entebbe Municipality	Secondary or above	Self-employed	>=38	Healthy drinker	Negative	Negative	Negative	1015
Male	Vehicle	<25	Single	5+	Yes	Normal	No	3.5	0.5	2.3	1.52	0.84	0.93	Rural	2.1497	Tap in house/cmpd	Never	Uganda	Rural Wakiso	Secondary or above	Self-employed	>=38	Never drinker	Negative	Negative	Negative	1016
Male	Vehicle	35-44	Married/living as married	5+	Yes	Obese	Yes							Municipality	2.33856	Tap in house/cmpd	Never	Tanzania	Mwanza Municipality	Secondary or above	Self-employed	>=38	Never drinker	Negative		Positive and not on treatment	1017
Male	Vehicle	45+	Married/living as married	5+		Normal	Yes	6.2	1.4	3.5	2.3	1.66	1.12	District town	0.547235	Well	Never	Tanzania	District town Geita	Primary	Formal employment	>=38	Unhealthy drinker	Negative	Negative	Positive and not on treatment	1018
Female	Walk	<25	Single	2	No	Normal	No	3.3	1.2	1.8	0.57	1.35	0.87	Rural	2.1497	Tap in house/cmpd	Never	Uganda	Rural Wakiso	Secondary or above	Formal employment	>=38	Never drinker	Negative	Negative	Negative	1019
Male	Walk	25-34	Married/living as married	3	Yes	Normal	No							District town	0.600469	Tap in house/cmpd	Never	Tanzania	District town Kahama	Secondary or above	Formal employment	>=38	Unhealthy drinker			Negative	1020
Female	Walk	<25	Married/living as married	5+	Yes	Normal	No	3.9	0.9	1.9	1.2	1.25	0.45	Rural	0.221428	Well	Never	Tanzania	Geita rural	Primary	Self-employed	<38	Never drinker	Negative	Negative	Negative	1021
Male	Walk	25-34	Married/living as married	2	Yes	Normal	No	3.9	1.1	1.7	1.41	1.46	0.59	District town	0.655057	Other	Never	Tanzania	District town Kahama	Primary	Self-employed	<38	Never drinker	Negative	Negative	Negative	1022
Male	Vehicle	<25	Single	5+	No	Normal	No	3.7	1.3	2	1	1.55	0.94	Municipality	0.36244	Tap in house/cmpd	Never	Uganda	Entebbe Municipality	Secondary or above	Not employed	<38	Ex drinker	Negative	Negative	Negative	1023
Male	Vehicle	25-34	Single	5+	No	Underwt	No	5.3	1.3	3.3	0.74	1.54	1.17	District town	0.878363	Well	Never	Uganda	District town Wakiso	Secondary or above	Formal employment	>=38	Ex drinker	Negative	Negative	Negative	1024
Female	Walk	<25	Married/living as married	5+	Yes	Normal	No	2.6	0.9	1.4	0.26	1.07	0.56	Rural	2.1497	Well	Never	Uganda	Rural Wakiso	Secondary or above	Not employed	<38	Ex drinker	Negative	Negative	Negative	1025
Female	Walk	<25	Single	3	No	Normal	No	3.7	1.1	2.2	0.5	1.16	0.69	Rural	0.199633	Well	Never	Tanzania	Geita rural	Secondary or above	Not employed	<38	Never drinker	Negative	Negative	Negative	1026
Female	Walk	<25	Single	5+	Yes	Normal	No	4.3	0.8	2.8	1.11	1.14	0.97	Rural	2.1497	Tap in house/cmpd	Never	Uganda	Rural Wakiso	None/incomplete primary	Formal employment	<38	Never drinker	Negative	Negative	Positive and not on treatment	1027
Male	Walk	45+	Married/living as married	3	Yes	Underwt	No	3.2	0.7	1.8	0.77	1.17	0.8	Rural	0.157234	Well	Never	Tanzania	Kahama rural	None/incomplete primary	Self-employed	<38	Never drinker	Negative	Positive and on treatment	Negative	1028
Female	Walk	25-34	Single	1	Yes	Normal	No	4.4	1.9	2.4	0.5	1.67	0.63	Municipality	4.51009	Tap in house/cmpd	Never	Tanzania	Mwanza Municipality	Primary	Formal employment	>=38	Ex drinker	Negative	Negative	Negative	1029
Female	Walk	35-44	Widowed/separated/divorced	5+	Yes	Overweight	Yes	4.7	1.2	3.2	0.98	1.41	1.05	Municipality	0.36244	Tap in house/cmpd	Never	Uganda	Entebbe Municipality	Primary	Self-employed	>=38	Ex drinker	Negative	Negative	Positive and not on treatment	1030
Male	Walk	<25	Married/living as married	2	No	Normal	No	3.7	1.4	2.4	0.62	1.46	0.7	Rural	2.1497	Tap in house/cmpd	Never	Uganda	Rural Wakiso	Secondary or above	Self-employed	>=38	Healthy drinker	Negative	Negative	Negative	1031
Male	Vehicle	35-44	Married/living as married	5+	Yes	Obese	Yes	8.3	1	6.1	1.7	1.08	2.28	Rural	2.1497	Well	Never	Uganda	Rural Wakiso	Secondary or above	Formal employment	>=38	Never drinker	Negative	Negative	Negative	1032
Female	Vehicle	<25	Single	5+	Yes	Overweight	Yes	4	1.2	2.1	1.1	1.91	0.71	Municipality	4.20942	Tap in house/cmpd	Never	Tanzania	Mwanza Municipality	Primary	Not employed	<38	Never drinker	Negative	Negative	Negative	1033
Female	Vehicle	25-34	Single	5+	No	Obese	Yes	5.6	1	3.5	2.62	0.97	1.44	Municipality	0.36244	Tap in house/cmpd	Never	Uganda	Entebbe Municipality	Secondary or above	Formal employment	>=38	Ex drinker	Negative	Negative	Negative	1034
Female	Walk	<25	Married/living as married	3	Yes	Overweight	Yes	6.9	1.3	4.5	1.9	1.51	1.4	Rural	0.224587	Well	Never	Tanzania	Geita rural	None/incomplete primary	Not employed	<38	Never drinker	Negative	Negative	Negative	1035
Female	Bicycle	<25	Widowed/separated/divorced	5+	Yes	Normal	No	3.1	1.5	1.4	0.41	1.43	0.48	District town	0.554279	Tap in house/cmpd	Never	Tanzania	District town Kahama	Secondary or above	Not employed		Ex drinker	Negative	Negative	Negative	1036
Female	Vehicle	25-34	Married/living as married	4	Yes	Normal	No	3	0.5	1.8	0.93	0.89	0.73	Rural	1.15923	Well	Never	Uganda	Rural Mpigi	None/incomplete primary	Self-employed	<38	Ex drinker	Negative	Negative	Negative	1037
Female	Vehicle	45+	Widowed/separated/divorced	2	Yes	Normal	No	5.9	1.7	3.6	1.1	1.68	1.02	District town	0.878363	Tap in house/cmpd	Never	Uganda	District town Wakiso	Secondary or above	Self-employed	>=38	Never drinker		Negative	Positive and not on treatment	1038
Male	Walk	25-34	Married/living as married	5+	No	Normal	No	5.3	1.4	2.9	0.9	1.39	0.97	Rural	0.318036	Well	Current	Tanzania	Geita rural	None/incomplete primary	Self-employed	>=38	Never drinker	Negative	Negative	Negative	1039
Female	Bicycle	<25	Married/living as married	3	Yes	Normal	No	4.2	1.9	1.8	0.64	1.84	0.6	Rural	0.1225	Well	Never	Tanzania	Kahama rural	Primary	Self-employed	<38	Never drinker	Negative	Negative	Negative	1040
Male	Walk	45+	Widowed/separated/divorced	0	Yes	Underwt	No	4.3	1.8	1.9	1	1.84	0.61	Municipality	5.74011	Other	Current	Tanzania	Mwanza Municipality	None/incomplete primary	Self-employed	<38	Unhealthy drinker	Negative	Negative	Negative	1041
Male	Bicycle	25-34	Married/living as married	3		Normal	No	3	0.8	1.7	0.93	1.29	0.64	Rural	0.141107	Well	Never	Tanzania	Kahama rural	Primary	Self-employed	<38	Never drinker	Negative	Negative	Positive and not on treatment	1042
Female	Vehicle	25-34	Married/living as married	3	No	Normal	No	4.8	1.7	2.7	0.92	1.86	0.91	Rural	1.15923	Well	Never	Uganda	Rural Mpigi	None/incomplete primary	Self-employed	<38	Never drinker	Negative	Negative	Negative	1043
Male	Vehicle	45+	Married/living as married	5+	Yes	Obese	Yes	5.2	0.7	2.6	4.4	1.18	1.12	Municipality	4.51009	Tap in house/cmpd	Never	Tanzania	Mwanza Municipality	Primary	Self-employed	>=38	Never drinker	Negative	Negative	Positive and not on treatment	1044
Female	Bicycle	25-34	Married/living as married	3	Yes	Overweight	Yes	3.6	0.9	2.2	0.6	1.1	0.72	District town	0.554279	Tap in house/cmpd	Never	Tanzania	District town Kahama	None/incomplete primary	Self-employed	<38	Ex drinker	Negative	Negative	Negative	1045
Female	Vehicle	<25	Single	5+	Yes	Overweight	No	5.6	1.4	3.5	1.63	1.3	1.32	Municipality	0.36244	Tap in house/cmpd	Never	Uganda	Entebbe Municipality	Secondary or above	Formal employment	>=38	Never drinker	Negative	Negative	Negative	1046
Male	Walk	45+	Married/living as married	1	No	Normal	No	2.9	1.2	1.1	0.8	1.25	0.36	Rural	0.203105	Well	Current	Tanzania	Geita rural	None/incomplete primary	Self-employed	<38	Unhealthy drinker	Negative	Negative	Negative	1047
Female	Walk	25-34	Widowed/separated/divorced	5+	Yes	Overweight	Yes	6	1.2	3.8	1.1	1.27	1.22	District town	0.547235	Well	Never	Tanzania	District town Geita	Primary	Not employed	>=38	Never drinker	Negative	Negative	Negative	1048
Male	Bicycle	45+	Married/living as married	3	No	Normal	No	3.4	0.7	1.9	1.1	1.07	0.61	Rural	0.14734	Well	Current	Tanzania	Geita rural	Primary	Self-employed	<38	Never drinker	Negative	Negative	Positive and not on treatment	1049
Female	Vehicle	25-34	Widowed/separated/divorced	1	No	Normal	Yes	3.1	0.9	1.8	0.83	1	0.68	District town	0.878363	Tap in house/cmpd	Never	Uganda	District town Wakiso	None/incomplete primary	Formal employment	>=38	Ex drinker	Negative	Positive and not on treatment	Negative	1050
Male	Vehicle	<25	Single	2	No	Normal	No	4.1	1	2.2	1.51	1.39	0.82	District town	0.054045	Well	Never	Uganda	District town Mpigi	Secondary or above	Self-employed	<38	Ex drinker	Negative	Negative	Negative	1051
Male	Walk	25-34	Married/living as married	4	Yes	Normal	No	4.9	1.5	2.8	1.76	1.77	0.97	Municipality	0.36244	Tap in house/cmpd	Never	Uganda	Entebbe Municipality	Secondary or above	Formal employment	>=38	Healthy drinker	Negative	Negative	Positive and not on treatment	1052
Male	Bicycle	<25	Married/living as married	4	Yes	Normal	No							Rural	0.318036	Well	Never	Tanzania	Geita rural	Primary	Self-employed	>=38	Never drinker	Negative	Negative	Positive and not on treatment	1053
Male	Vehicle	35-44	Married/living as married	5+		Obese	Yes	5.4	1	3.5	1.6	1.6	1.31	District town	0.600469	Tap in house/cmpd	Exsmoker	Tanzania	District town Kahama	Primary	Self-employed	>=38	Unhealthy drinker	Positive and not on treatment	Negative	Positive and not on treatment	1054
Female	Vehicle	25-34	Single	5+	Yes	Obese	Yes	4.6	1.7	2.3	1.53	1.95	0.79	Municipality	0.36244	Tap in house/cmpd	Never	Uganda	Entebbe Municipality	None/incomplete primary	Not employed	<38	Healthy drinker	Negative	Negative	Negative	1055
Male	Walk	45+	Married/living as married	4		Normal	No	4.2	1.1	2.3	1.21	1.59	0.83	Rural	0.141107	Well	Current	Tanzania	Kahama rural	Primary	Self-employed	<38	Ex drinker	Negative	Negative	Negative	1056
Female	Walk	45+	Widowed/separated/divorced	1	Yes	Obese	Yes	7	1.6	4.1	1.6	1.66	1.14	Rural	0.224587	Well	Never	Tanzania	Geita rural	None/incomplete primary	Self-employed	<38	Never drinker	Positive and not on treatment	Negative	Positive and not on treatment	1057
Male	Walk	45+	Married/living as married	2	Yes	Normal	No	6.1	1	4.2	1.1	1.21	1.72	Rural	0.211376	Well	Never	Tanzania	Geita rural	Primary	Self-employed	>=38	Ex drinker	Negative	Negative	Negative	1058
Female	Vehicle	<25	Married/living as married	5+	Yes	Normal	No	5.1	1.5	3.2	0.9	1.65	1.17	Municipality	2.33856	Tap in house/cmpd	Never	Tanzania	Mwanza Municipality	Secondary or above	Self-employed	>=38	Never drinker	Negative	Negative	Negative	1059
Female	Bicycle	25-34	Married/living as married	4	Yes	Obese	Yes	4.5	1.4	2	1.2	1.77	0.8	District town	0.497486	Well	Never	Tanzania	District town Geita	Primary	Not employed	<38	Unhealthy drinker	Negative	Negative	Negative	1060
Female	Vehicle	25-34	Married/living as married	5+	Yes	Obese	Yes	4.2	1.2	2.3	1.2	1.32	0.78	District town	0.497486	Well	Never	Tanzania	District town Geita	Secondary or above	Formal employment	>=38	Never drinker	Negative	Negative	Positive and on treatment	1061
Female	Walk	45+	Married/living as married	4	No	Overweight	Yes	3.8	0.8	2.4	1.14	1.22	0.63	Rural	1.15923	Other	Never	Uganda	Rural Mpigi	None/incomplete primary	Not employed	<38	Ex drinker	Negative	Negative	Negative	1062
Male	Vehicle	45+	Married/living as married	5+	No	Overweight	Yes	4.6	1.3	2.5	1.01	1.37	0.84	Rural	1.15923	Well	Current	Uganda	Rural Mpigi	None/incomplete primary	Self-employed	>=38	Ex drinker	Negative	Positive and not on treatment	Positive and not on treatment	1063
Female	Walk	<25	Widowed/separated/divorced	0	No	Normal	Yes	3	0.5	1.7	1.3	1.18	0.35	Rural	0.203105	Well	Never	Tanzania	Geita rural	None/incomplete primary	Self-employed	<38	Never drinker	Negative	Negative	Negative	1064
Female	Bicycle	<25	Married/living as married	3	No	Normal	No	3.1	1.4	1.7	0.5	1.3	0.54	Rural	0.224587	Well	Never	Tanzania	Geita rural	None/incomplete primary	Self-employed	<38	Never drinker	Negative	Negative	Negative	1065
Male	Walk	<25	Single	5+	No	Normal	No	3	0.9	1.7	0.31	1.02	0.58	Rural	1.15923	Well	Never	Uganda	Rural Mpigi	Secondary or above	Not employed	<38	Never drinker	Negative	Negative	Negative	1066
Male	Walk	<25	Married/living as married	3	No	Overweight	No	3.9	1.2	2.1	0.98	1.52	0.7	Rural	2.1497	Well	Never	Uganda	Rural Wakiso	Primary	Self-employed	>=38	Ex drinker	Negative	Negative	Positive and not on treatment	1067
Female	Vehicle	<25	Married/living as married	5+	Yes	Overweight	Yes	6	1.3	3.2	2.42	1.88	1.47	District town	0.054045	Well	Never	Uganda	District town Mpigi	Primary	Not employed	<38	Healthy drinker	Negative	Negative	Negative	1068
Male	Walk	<25	Single	3	Yes	Normal	No	4.6	1.5	2.6	0.7	1.53	0.81	Municipality	4.85702	Other	Never	Tanzania	Mwanza Municipality	Secondary or above	Not employed	>=38	Never drinker	Negative	Negative	Negative	1069
Female	Bicycle	25-34	Married/living as married	4	No	Normal	No	4	1.9	1.9	0.4	1.58	0.59	Rural	0.224587	Well	Never	Tanzania	Geita rural	None/incomplete primary	Self-employed	>=38	Never drinker	Negative	Negative	Negative	1070
Female	Vehicle	<25	Married/living as married	4	Yes	Normal	No	3.6	1.4	2	0.5	1.24	0.56	Municipality	4.85702	Other	Never	Tanzania	Mwanza Municipality	Primary	Self-employed	<38	Never drinker	Negative	Negative	Negative	1071
Male	Bicycle	45+	Married/living as married	4	No	Normal	No	3	1	1.3	0.6	1.3	0.52	Rural	0.242154	Well	Never	Tanzania	Geita rural	Primary	Self-employed	<38	Unhealthy drinker	Negative	Negative	Negative	1072
Female	Vehicle	25-34	Married/living as married	3		Underwt	No	3.4	1.6	1.5	0.4	1.47	0.57	District town	0.554279	Tap in house/cmpd	Never	Tanzania	District town Kahama	Secondary or above	Self-employed	>=38	Never drinker	Negative	Negative	Negative	1073
Female	Vehicle	45+	Widowed/separated/divorced	3	No	Overweight	No	5.4	1	3.1	1.98	1.52	1.24	District town	0.054045	Tap in house/cmpd	Current	Uganda	District town Mpigi	None/incomplete primary	Not employed	>=38	Healthy drinker	Negative	Negative	Positive and not on treatment	1074
Female	Walk	<25	Single	2	No	Normal	No	3.8	1.6	1.7	0.95	1.75	0.66	Rural	2.1497	Tap in house/cmpd	Never	Uganda	Rural Wakiso	Primary	Not employed	<38	Never drinker	Negative	Negative	Negative	1075
Female	Vehicle	45+	Widowed/separated/divorced	5+	No			4.4	1.6	2.5	0.8	1.51	0.71	Municipality	0.36244	Tap in house/cmpd	Exsmoker	Uganda	Entebbe Municipality	Primary	Not employed	<38	Never drinker	Negative	Negative	Positive and not on treatment	1076
Female	Walk	<25	Single	3	No	Normal	No	3.8	1.2	2.2	1.04	1.35	0.66	Municipality	0.36244	Tap in house/cmpd	Never	Uganda	Entebbe Municipality	Secondary or above	Not employed	<38	Never drinker	Negative	Negative	Negative	1077
Female	Walk	25-34	Widowed/separated/divorced	3	Yes	Overweight	No	4.7	1	2.9	0.6	1.31	0.89	District town	0.600469	Tap in house/cmpd	Never	Tanzania	District town Kahama	Primary	Formal employment	>=38	Ex drinker	Negative	Negative	Negative	1078
Male	Bicycle	35-44	Married/living as married	4	Yes	Normal	No	3.9	1.5	1.2	2.3	2.05	0.27	Rural	0.211376	Well	Never	Tanzania	Geita rural	Primary	Self-employed	<38	Healthy drinker	Negative	Negative	Positive and not on treatment	1079
Female	Vehicle	25-34	Married/living as married	3	No	Normal	No	4.8	1.5	2.9	0.72	1.4	0.97	District town	0.878363	Tap in house/cmpd	Never	Uganda	District town Wakiso	Secondary or above	Self-employed	>=38	Ex drinker	Negative	Negative	Positive and not on treatment	1080
Male	Vehicle	35-44	Married/living as married	4	No	Normal	No	6.2	1.1	3.9	1.09	1.39	1.41	District town	0.054045	Tap in house/cmpd		Uganda	District town Mpigi	Secondary or above	Self-employed	>=38	Ex drinker	Negative	Negative	Negative	1081
Male	Walk	<25	Single	5+	Yes	Normal	No	3.2	1.6	1.1	0.5	1.19	0.44	Rural	0.318036	Well	Never	Tanzania	Geita rural	Secondary or above	Not employed	<38	Never drinker	Negative	Negative	Negative	1082
Female	Bicycle	25-34	Widowed/separated/divorced	0	No	Normal	No	3.9	0.7	2.5	1.31	1.04	0.81	District town	0.655057	Well	Never	Tanzania	District town Kahama	Secondary or above	Self-employed	<38	Ex drinker		Positive and not on treatment	Negative	1083
Female	Walk	25-34	Married/living as married	3	Yes	Normal	No	5.2	1.6	3.1	0.7	2.08	0.95	Municipality	4.20942	Tap in house/cmpd	Never	Tanzania	Mwanza Municipality	Primary	Self-employed	>=38	Never drinker	Negative	Negative	Negative	1084
Female	Walk	25-34	Married/living as married	5+	Yes	Obese	Yes	5	1.4	3.2	1.53	1.44	1.14	District town	0.878363	Tap in house/cmpd	Never	Uganda	District town Wakiso	Primary	Self-employed	>=38	Unhealthy drinker	Negative	Negative	Negative	1085
Male	Bicycle	45+	Married/living as married	5+	Yes	Overweight	No							Rural	0.221428	Well	Exsmoker	Tanzania	Geita rural	Primary	Self-employed	>=38	Ex drinker			Negative	1086
Male	Vehicle	25-34	Married/living as married	5+	No	Normal	No	2.6	0.9	1.5	0.55	0.92	0.55	District town	0.878363	Tap in house/cmpd	Never	Uganda	District town Wakiso	None/incomplete primary	Self-employed	>=38	Never drinker	Negative	Negative	Negative	1087
Female	Walk	25-34	Married/living as married	2	No	Normal	No	3.9	1.5	1.9	0.4	1.86	0.75	Municipality	2.33856	Other	Never	Tanzania	Mwanza Municipality	Primary	Not employed	<38	Never drinker	Negative	Negative	Negative	1088
Male	Vehicle	25-34	Married/living as married	5+	Yes	Normal	No	3.9	1.7	1.9	1.08	2.02	0.87	Municipality	0.36244	Tap in house/cmpd	Never	Uganda	Entebbe Municipality	None/incomplete primary	Self-employed	>=38	Unhealthy drinker	Negative	Negative	Negative	1089
Female	Vehicle	25-34	Single	2	No	Normal	No	5.6	1.7	3.5	0.72	1.73	1.19	Rural	2.1497	Tap in house/cmpd	Never	Uganda	Rural Wakiso	Secondary or above	Formal employment	>=38	Never drinker	Negative	Negative	Negative	1090
Female	Vehicle	45+	Married/living as married	5+	Yes	Obese	Yes	6	1.2	3.8	1.7	1.36	1.13	District town	0.547235	Well	Never	Tanzania	District town Geita	None/incomplete primary	Self-employed	>=38	Never drinker	Negative	Negative	Positive and on treatment	1091
Female	Walk	35-44	Married/living as married	5+	Yes	Normal	No	3.7	1.2	2.1	0.8	1.32	0.68	Municipality	4.20942	Tap in house/cmpd	Never	Tanzania	Mwanza Municipality	Primary	Not employed	<38	Never drinker	Negative	Negative	Negative	1092
Female	Walk	45+	Widowed/separated/divorced	0	No	Underwt	No	6.5	1.1	4.2	1.44	1.39	1.46	Rural	1.15923	Well	Current	Uganda	Rural Mpigi	None/incomplete primary	Not employed	<38	Never drinker	Negative	Negative	Positive and not on treatment	1093
Male	Bicycle	35-44	Married/living as married	4		Normal	No	3.1	1.1	1.3	1.16	1.55	0.49	Rural	0.141107	Well	Current	Tanzania	Kahama rural	Secondary or above	Self-employed	<38	Unhealthy drinker	Negative	Negative	Negative	1094
Female	Vehicle	25-34	Widowed/separated/divorced	4	No	Normal	No	5.1	1.4	2.8	1.3	1.9	0.86	Municipality	5.74011	Tap in house/cmpd	Never	Tanzania	Mwanza Municipality	Primary	Formal employment	<38	Unhealthy drinker	Negative	Negative	Negative	1095
Female	Vehicle	35-44	Married/living as married	3	Yes	Overweight	Yes	4.8	1.8	2.7	0.85	1.66	0.81	Rural	2.1497	Tap in house/cmpd	Never	Uganda	Rural Wakiso	Primary	Self-employed	<38	Never drinker	Negative	Negative	Positive and not on treatment	1096
Female	Bicycle	25-34	Married/living as married	4		Normal	No	1.8	0.8	0.8	0.41	1.08	0.43	Rural	0.133742	Tap in house/cmpd	Never	Tanzania	Kahama rural	None/incomplete primary	Self-employed	<38	Never drinker	Negative	Negative	Negative	1097
Male	Vehicle	35-44	Married/living as married	5+	Yes	Normal	No	4.4	1.2	3.6	2.7	1.5	1.05	Municipality	5.74011	Tap in house/cmpd	Never	Tanzania	Mwanza Municipality	Primary	Formal employment	>=38	Unhealthy drinker	Negative	Negative	Negative	1098
Male	Walk	45+	Widowed/separated/divorced	0	No	Underwt	No	4.3	2.5	1.3	0.63	1.93	0.57	Rural	2.1497	Well	Current	Uganda	Rural Wakiso	None/incomplete primary	Not employed	<38	Ex drinker	Negative	Positive and on treatment	Negative	1099
Male	Bicycle	<25	Single	5+		Normal	No	2.8	1	1.3	1.2	1.1	0.46	Rural	0.14734	Well	Never	Tanzania	Geita rural	Primary	Self-employed	<38	Never drinker	Negative	Negative	Negative	1100
Female	Vehicle	25-34	Married/living as married	4	No	Obese	Yes	5.9	0.9	3.9	2.47	1.43	1.45	Rural	2.1497	Well	Never	Uganda	Rural Wakiso	None/incomplete primary	Self-employed	<38	Never drinker	Negative	Negative	Negative	1101
Female	Walk	<25	Single	5+	No	Normal	No	5.5	1.7	3.3	0.67	1.79	0.97	Rural	2.1497	Tap in house/cmpd	Never	Uganda	Rural Wakiso	Secondary or above	Not employed	<38	Healthy drinker	Negative	Negative	Negative	1102
Male	Walk	45+	Widowed/separated/divorced	4	No	Underwt	No	1.4	0.3	0.5	1.26			Rural	1.15923	Well	Current	Uganda	Rural Mpigi	None/incomplete primary	Self-employed	<38	Healthy drinker	Negative	Negative	Negative	1103
Female	Bicycle	<25	Married/living as married	4	No	Normal	No	2.5	1.6	1	0.48	1.31	0.37	District town	0.655057	Well	Never	Tanzania	District town Kahama	Primary	Self-employed	<38	Never drinker	Negative	Negative	Negative	1104
Male	Vehicle	<25	Single	4		Normal	No	4.2	1.4	2.1	1.3	1.88	0.69	Municipality	4.85702	Other	Never	Tanzania	Mwanza Municipality	Secondary or above	Not employed	<38	Never drinker	Negative	Negative	Negative	1105
Male	Vehicle	<25	Single	2	No	Normal	No	3.9	0.9	2.4	0.77	1.18	0.87	Rural	1.15923	Well	Current	Uganda	Rural Mpigi	None/incomplete primary	Self-employed	>=38	Ex drinker	Negative	Positive and not on treatment	Negative	1106
Female	Walk	25-34	Married/living as married	4	Yes	Normal	Yes	2.6	0.6	1.5	0.6	0.85	0.56	Rural	0.14734	Well	Never	Tanzania	Geita rural	None/incomplete primary	Self-employed		Never drinker	Negative	Negative	Negative	1107
Female	Bicycle	35-44	Married/living as married	5+	Yes	Normal	No	4.2	1.1	2.3	1.4	1.3	0.74	Rural	0.318036	Well	Never	Tanzania	Geita rural	None/incomplete primary	Not employed		Never drinker	Negative	Negative	Negative	1108
Female	Bicycle	25-34	Married/living as married	3	No	Normal	No	3.6	0.8	1.9	0.9	1.07	0.68	Rural	0.211376	Well	Never	Tanzania	Geita rural	None/incomplete primary	Self-employed	<38	Ex drinker	Negative	Negative	Negative	1109
Male	Bicycle	25-34	Married/living as married	3	Yes	Normal	No	3.3	1.1	1.3	1.9	1.92	0.46	Municipality	5.74011	Well	Never	Tanzania	Mwanza Municipality	Secondary or above	Self-employed	>=38	Never drinker	Negative	Negative	Negative	1110
Female	Walk	35-44	Married/living as married	1	Yes	Normal	No	2.6	0.6	1.4	1.26	0.99	0.5	Rural	1.15923	Well	Never	Uganda	Rural Mpigi	None/incomplete primary	Not employed	<38	Never drinker	Negative	Negative	Negative	1111
Female	Walk	35-44	Widowed/separated/divorced	5+	No	Obese	Yes	3.7	1	2.3	0.8	1.19	0.78	Rural	2.1497	Tap in house/cmpd	Never	Uganda	Rural Wakiso	Secondary or above	Self-employed	>=38	Unhealthy drinker	Negative	Negative	Negative	1112
Female	Vehicle	25-34	Married/living as married	2	Yes	Obese	Yes	4.2	1.5	2.4	1.4	1.72	0.87	Municipality	5.74011	Tap in house/cmpd	Never	Tanzania	Mwanza Municipality	None/incomplete primary	Self-employed	<38	Ex drinker	Negative	Negative	Negative	1113
Female	Walk	25-34	Widowed/separated/divorced	3	No	Normal	No	4.3	1.4	2.6	1.01	1.58	0.92	Municipality	0.36244	Tap in house/cmpd	Never	Uganda	Entebbe Municipality	Secondary or above	Formal employment	>=38	Ex drinker	Negative	Negative	Negative	1114
Female	Vehicle	45+	Married/living as married	4	Yes	Normal	No	2.9	0.7	1.3	0.85	0.94	0.64	Rural	2.1497	Other	Never	Uganda	Rural Wakiso	Secondary or above	Formal employment	>=38	Ex drinker	Negative	Positive and on treatment	Negative	1115
Male	Bicycle	45+	Widowed/separated/divorced	2	No	Normal	No	5.7	1.5	3.5	2	1.95	1.31	Rural	2.1497	Well	Current	Uganda	Rural Wakiso	Secondary or above	Self-employed	>=38	Healthy drinker	Negative	Negative	Positive and not on treatment	1116
Female	Bicycle	45+	Widowed/separated/divorced	1	Yes	Normal	No	3.6	1.5	1.6	0.5	1.71	0.56	Rural	0.141107	Well	Never	Tanzania	Kahama rural	None/incomplete primary	Self-employed	<38	Ex drinker	Negative	Negative	Negative	1117
Female	Walk	45+	Widowed/separated/divorced	5+	Yes	Obese	Yes	5.6	0.9	3.4	2	1.48	1.18	Municipality	4.20942	Tap in house/cmpd	Never	Tanzania	Mwanza Municipality	Primary	Self-employed	>=38	Never drinker	Negative	Negative	Positive and not on treatment	1118
Female	Walk	<25	Single	5+	Yes	Normal	No	3.3	1.1	1.7	0.5	1.29	0.59	District town	0.497486	Well	Never	Tanzania	District town Geita	Secondary or above	Not employed	<38	Never drinker	Negative	Negative	Negative	1119
Female	Walk	25-34	Married/living as married	2	No	Normal	No	2.8	1.5	2.4	0.6	1.42	0.78	Municipality	5.74011	Well	Never	Tanzania	Mwanza Municipality	None/incomplete primary	Self-employed	<38	Never drinker	Negative	Negative	Negative	1120
Male	Bicycle	<25	Single	5+	Yes	Normal	No	4.1	1.2	2.6	0.75	1.39	0.84	District town	0.878363	Tap in house/cmpd	Never	Uganda	District town Wakiso	Secondary or above	Formal employment	<38	Never drinker	Negative	Negative	Negative	1121
Male	Walk	35-44	Married/living as married	3	No	Normal	No	6.4	2.2	3.5	1.66	2.64	1.23	District town	0.878363	Tap in house/cmpd	Current	Uganda	District town Wakiso	None/incomplete primary	Formal employment	>=38	Unhealthy drinker	Negative	Negative	Negative	1122
Male	Bicycle	45+	Widowed/separated/divorced	2	No	Normal	No	3.8	1.3	2.1	1.1			Rural	1.15923	Well	Never	Uganda	Rural Mpigi	None/incomplete primary	Self-employed	<38	Unhealthy drinker	Negative	Negative	Positive and not on treatment	1123
Female	Walk	<25	Single	5+	Yes	Normal	No	4.1	1.2	2.5	1.25	1.31	0.73	Municipality	0.36244	Tap in house/cmpd	Never	Uganda	Entebbe Municipality	Secondary or above	Not employed	>=38	Healthy drinker	Negative	Negative	Negative	1124
Female	Walk	35-44	Married/living as married	2	Yes	Normal	Yes	3.3	1.3	1.7	0.53	1.37	0.75	Rural	2.1497	Well	Never	Uganda	Rural Wakiso	None/incomplete primary	Not employed	<38	Ex drinker	Negative	Negative	Positive and not on treatment	1125
Female	Vehicle	45+	Widowed/separated/divorced	4	No	Normal	Yes	4.9	1.7	1.6	4.5	2.08	0.76	Rural	2.1497	Well	Exsmoker	Uganda	Rural Wakiso	Primary	Self-employed	>=38	Healthy drinker	Negative	Positive and on treatment	Positive and not on treatment	1126
Female	Vehicle	25-34	Married/living as married	5+	Yes	Normal	No	4.1	1.4	2.2	0.46	1.56	0.86	District town	0.054045	Tap in house/cmpd	Never	Uganda	District town Mpigi	Secondary or above	Not employed	<38	Healthy drinker	Negative	Negative	Negative	1127
Female	Walk	<25	Married/living as married	5+	No	Normal	No	3.8	1.1	1.9	0.86	1.44	0.63	Rural	0.141107	Well	Never	Tanzania	Kahama rural	Primary	Self-employed	>=38	Never drinker	Negative	Negative	Negative	1128
Male	Vehicle	<25	Married/living as married	2	No	Normal	No	2.9	1.3	1	0.97	1.49	0.35	District town	0.878363	Tap in house/cmpd	Never	Uganda	District town Wakiso	None/incomplete primary	Self-employed	>=38	Never drinker	Negative	Negative	Positive and not on treatment	1129
Male	Vehicle	<25	Single	5+	Yes	Underwt	No	2.4	0.2	1.1	1.31	0.57	0.7	Rural	2.1497	Tap in house/cmpd	Never	Uganda	Rural Wakiso	Secondary or above	Not employed	<38	Never drinker	Negative	Negative	Negative	1130
Female	Walk	45+	Widowed/separated/divorced	2	Yes	Overweight	Yes	4.7	1.4	1.6	3.4	1.82	0.68	Rural	0.252459	Well	Never	Tanzania	Geita rural	None/incomplete primary	Self-employed	<38	Healthy drinker	Negative	Negative	Positive and not on treatment	1131
Male	Bicycle	35-44	Married/living as married	5+		Normal	No	4.6	0.8	2.4	2.8	1.29	0.9	Rural	0.157234	Well	Current	Tanzania	Kahama rural	None/incomplete primary	Self-employed	>=38	Healthy drinker	Negative	Negative	Negative	1132
Male	Walk	<25	Single	4	Yes	Underwt	No	3.9	1.1	2.1	1.08	1.35	0.72	District town	0.878363	Tap in house/cmpd	Never	Uganda	District town Wakiso	Secondary or above	Not employed	<38	Never drinker	Negative	Negative	Negative	1133
Male	Bicycle	<25	Married/living as married	5+			No	3.4	0.5	1.9	1.1	1.11	0.84	Rural	0.157234	Well	Never	Tanzania	Kahama rural	None/incomplete primary	Self-employed	<38	Ex drinker	Negative	Negative	Negative	1134
Male	Vehicle	25-34	Married/living as married	5+	Yes	Normal	No							District town	0.600469	Tap in house/cmpd	Never	Tanzania	District town Kahama	None/incomplete primary	Formal employment	>=38	Never drinker			Negative	1135
Female	Bicycle	<25	Married/living as married	3	No	Normal	No	5.3	1.2	3.5	1.2	1.31	1.05	Rural	0.199633	Other	Never	Tanzania	Geita rural	None/incomplete primary	Not employed		Never drinker	Negative	Negative	Negative	1136
Female	Walk	35-44	Widowed/separated/divorced	1	Yes	Normal	No	3.1	0.9	1.5	1.32	1.28	0.57	Rural	1.15923	Well	Never	Uganda	Rural Mpigi	None/incomplete primary	Self-employed	>=38	Never drinker	Negative	Negative	Negative	1137
Female	Vehicle	35-44	Married/living as married	2	No	Normal	No	5.2	1.3	3	1.64	1.53	1.08	District town	0.054045	Tap in house/cmpd	Never	Uganda	District town Mpigi	Secondary or above	Formal employment	>=38	Healthy drinker	Negative	Negative	Positive and not on treatment	1138
Male	Bicycle	<25	Single	5+	No	Normal	No	3.9	0.7	2.1	1.6	1.14	0.74	District town	0.390882	Other	Never	Tanzania	District town Geita	None/incomplete primary	Self-employed	>=38	Never drinker	Negative	Negative	Negative	1139
Male	Bicycle	25-34	Married/living as married	5+	Yes	Underwt	No							Rural	0.318036	Well	Never	Tanzania	Geita rural	None/incomplete primary	Self-employed	>=38	Ex drinker	Negative	Negative	Negative	1140
Female	Vehicle	25-34	Married/living as married	5+	No	Overweight	Yes	4.1	1.6	1.9	0.99	1.82	0.69	Rural	2.1497	Tap in house/cmpd	Never	Uganda	Rural Wakiso	Secondary or above	Formal employment	>=38	Never drinker	Negative	Negative	Negative	1141
Female	Vehicle	<25	Single	4	No	Normal	No	2.5	1.2	1	0.36	1.28	0.45	District town	0.878363	Tap in house/cmpd	Never	Uganda	District town Wakiso	Secondary or above	Not employed	<38	Never drinker	Negative	Negative	Negative	1142
Male	Walk	45+	Married/living as married	3		Normal	No	5.6	1	3	2.62	1.44	1.11	District town	0.600469	Tap in house/cmpd	Exsmoker	Tanzania	District town Kahama	None/incomplete primary	Formal employment	>=38	Ex drinker	Negative	Negative	Negative	1143
Male	Bicycle	<25	Single	5+	No	Normal	No	3.2	1.2	1.7	0.4	1.16	0.54	District town	0.497486	Other	Never	Tanzania	District town Geita	None/incomplete primary	Self-employed	<38	Healthy drinker	Negative	Negative	Negative	1144
Female	Vehicle	<25	Married/living as married	1		Normal	No	5.5	1.7	3.3	0.5	1.54	1.01	Municipality	5.74011	Tap in house/cmpd	Never	Tanzania	Mwanza Municipality	Primary	Not employed	>=38	Healthy drinker	Negative	Negative	Negative	1145
Female	Walk	45+	Married/living as married	4	Yes	Obese	Yes	6.8	1.2	4.6	1.6	1.32	1.37	District town	0.547235	Other	Never	Tanzania	District town Geita	Primary	Self-employed	>=38	Never drinker	Negative	Negative	Negative	1146
Female	Vehicle	<25	Married/living as married	4	No	Normal	Yes	3.6	1.7	1.4	1.01	1.84	0.51	Rural	1.15923	Well	Never	Uganda	Rural Mpigi	Primary	Self-employed	<38	Healthy drinker	Negative	Positive and not on treatment	Negative	1147
Female	Walk	35-44	Married/living as married	5+	No	Overweight	Yes	3	1.4	1.2	0.62	1.74	0.43	Municipality	0.36244	Tap in house/cmpd	Never	Uganda	Entebbe Municipality	Secondary or above	Formal employment	>=38	Never drinker	Negative	Negative	Negative	1148
Female	Bicycle	25-34	Single	3	Yes	Obese	Yes	5.7	1.2	3.8	0.8	1.34	1.05	District town	0.456029	Well	Never	Tanzania	District town Geita	Primary	Formal employment	>=38	Never drinker	Negative	Negative	Negative	1149
Female	Bicycle	25-34	Married/living as married	3	Yes	Normal	No	4.1	1.3	2.3	0.56	1.83	0.8	Rural	0.133742	Well	Never	Tanzania	Kahama rural	None/incomplete primary	Self-employed	>=38	Never drinker	Negative	Negative	Negative	1150
Female	Walk	<25	Married/living as married	5+	No	Overweight	Yes	2.5	1.2	0.9	1.06	1.33	0.34	Rural	2.1497	Well	Exsmoker	Uganda	Rural Wakiso	None/incomplete primary	Not employed	<38	Ex drinker	Negative	Negative	Negative	1151
Female	Bicycle	<25	Widowed/separated/divorced	5+	Yes	Normal	No	3.7	0.8	2	1.21	1.16	0.67	District town	0.450352	Tap in house/cmpd	Never	Tanzania	District town Kahama	Primary	Self-employed	<38	Ex drinker	Negative	Negative	Negative	1152
Male	Walk	35-44	Married/living as married	5+		Normal	No	4.9	1	2.8	1.14	1.4	1	Rural	0.14304	Well	Exsmoker	Tanzania	Kahama rural	Primary	Self-employed	>=38	Unhealthy drinker	Negative	Negative	Negative	1153
Male	Walk	45+	Married/living as married	5+	Yes	Normal	No	4.7	1.2	2.6	1.17	1.49	1.04	Rural	0.147261	Well	Exsmoker	Tanzania	Kahama rural	None/incomplete primary	Self-employed	<38	Ex drinker	Negative	Negative	Negative	1154
Female	Walk	45+	Widowed/separated/divorced	2	Yes	Normal	No	3.6	0.6	2	2.63	1.05	0.93	District town	0.878363	Well	Never	Uganda	District town Wakiso	None/incomplete primary	Self-employed	<38	Never drinker	Negative	Positive and not on treatment	Negative	1155
Male	Vehicle	35-44	Married/living as married	5+	Yes	Overweight	No	6.6	0.9	3.2	5.3	1.37	1.12	Rural	0.224587	Well	Exsmoker	Tanzania	Geita rural	Primary	Self-employed	>=38	Ex drinker	Negative	Positive and on treatment	Negative	1156
Female	Bicycle	<25	Married/living as married	1	Yes	Normal	No	4.4	1.6	2.2	0.93	1.7	0.62	District town	0.600469	Tap in house/cmpd	Never	Tanzania	District town Kahama	None/incomplete primary	Self-employed	<38	Never drinker	Negative	Negative	Negative	1157
Male	Walk	25-34	Married/living as married	3	No	Normal	No	4.9	1.2	3	1.35	1.47	0.99	District town	0.878363	Tap in house/cmpd	Never	Uganda	District town Wakiso	Secondary or above	Self-employed	>=38	Ex drinker	Negative	Negative	Negative	1158
Female	Walk	<25	Single	5+	Yes	Normal	No	5.8	3.5	1.9	1.16	3.01	0.71	Municipality	0.36244	Tap in house/cmpd	Exsmoker	Uganda	Entebbe Municipality	Secondary or above	Not employed	<38	Healthy drinker	Negative	Negative	Negative	1159
Male	Bicycle	25-34	Married/living as married	5+	Yes	Normal	No	3.5	0.6	1.8	2.3	1.15	0.87	Rural	0.157234	Well	Current	Tanzania	Kahama rural	None/incomplete primary	Self-employed	>=38	Ex drinker	Negative	Negative	Negative	1160
Female	Bicycle	25-34	Married/living as married	2	Yes	Normal	No	4.1	1.2	2.5	0.61	1.26	0.71	District town	0.655057	Tap in house/cmpd	Never	Tanzania	District town Kahama	None/incomplete primary	Self-employed	<38	Never drinker	Negative	Negative	Negative	1161
Female	Vehicle	<25	Married/living as married	4	No	Normal	No	4.9	0.6	3.1	2.18	1.05	1.37	Rural	1.15923	Well	Never	Uganda	Rural Mpigi	Primary	Self-employed	<38	Healthy drinker	Negative	Negative	Negative	1162
Female	Walk	45+	Married/living as married	3		Normal	No	4.5	1.5	2.4	1.4	1.52	0.72	Rural	0.199633	Other	Never	Tanzania	Geita rural	None/incomplete primary	Self-employed	<38	Never drinker	Negative	Negative	Negative	1163
Male	Vehicle	<25	Married/living as married	3	No	Normal	No	2.6	1.3	1.1	0.52	1.45	0.45	District town	0.054045	Well	Never	Uganda	District town Mpigi	None/incomplete primary	Formal employment	>=38	Never drinker	Negative	Negative	Negative	1164
Female	Walk	45+	Widowed/separated/divorced	0	Yes	Underwt	No	4.1	1	2.4	1.1	1.56	0.84	Rural	0.168545	Well	Never	Tanzania	Kahama rural	None/incomplete primary	Self-employed	<38	Never drinker	Negative	Negative	Negative	1165
Male	Walk	25-34	Widowed/separated/divorced	1	No	Normal	No	3.5	0.4	1.5	2.34	0.76	0.91	Rural	1.15923	Well	Current	Uganda	Rural Mpigi	None/incomplete primary	Not employed	<38	Healthy drinker	Negative	Positive and not on treatment	Negative	1166
Male	Vehicle	35-44	Married/living as married	2		Normal	Yes	5.6	0.9	3.5	1.9	1.4	1.07	Municipality	4.85702	Tap in house/cmpd	Never	Tanzania	Mwanza Municipality	Secondary or above	Self-employed	<38	Ex drinker	Positive and on treatment	Negative	Positive and not on treatment	1167
Male	Walk	25-34	Married/living as married	3	Yes	Normal	No	4.4	1.6	2.2	1	1.3	0.65	Rural	0.224587	Well	Never	Tanzania	Geita rural	Secondary or above	Formal employment	>=38	Never drinker	Negative	Negative	Negative	1168
Male	Bicycle	45+	Married/living as married	2	Yes	Normal	No	3.3	1.4	1.5	0.66	1.53	0.57	Rural	2.1497	Well	Never	Uganda	Rural Wakiso	None/incomplete primary	Self-employed	>=38	Healthy drinker	Negative	Negative	Positive and not on treatment	1169
Male	Bicycle	45+	Married/living as married	3		Normal	No	4.1	0.6	2.5	1.4	0.84	0.77	Rural	0.203105	Well	Current	Tanzania	Geita rural	None/incomplete primary	Self-employed	<38	Unhealthy drinker	Negative	Negative	Negative	1170
Male	Vehicle	45+	Married/living as married	5+	No	Normal	No	2.2	0.4	0.9	1.66	0.95	0.55	Rural	1.15923	Well	Exsmoker	Uganda	Rural Mpigi	Primary	Self-employed	<38	Healthy drinker	Negative	Negative	Negative	1171
Female	Walk	35-44	Married/living as married	5+	Yes	Normal	Yes	4.1	1.6	1.9	0.86	2.04	0.7	Rural	0.14304	Well	Never	Tanzania	Kahama rural	Primary	Self-employed	<38	Ex drinker	Negative	Negative	Negative	1172
Male	Walk	45+	Married/living as married	4	Yes	Overweight	Yes	5.2	1	3.4	1.62	1.36	1.25	Municipality	0.36244	Tap in house/cmpd	Exsmoker	Uganda	Entebbe Municipality	None/incomplete primary	Self-employed	>=38	Healthy drinker	Positive and on treatment	Negative	Positive and not on treatment	1173
Female	Walk	45+	Widowed/separated/divorced	5+	No	Normal	Yes	4.8	1.6	2.6	1.79	1.7	1.05	Municipality	0.36244	Tap in house/cmpd	Never	Uganda	Entebbe Municipality	None/incomplete primary	Not employed	<38	Never drinker	Negative	Negative	Positive and not on treatment	1174
Female	Bicycle	35-44	Married/living as married	5+	Yes	Normal	No	2.9	0.7	1.5	0.66	1.05	0.76	Rural	0.157234	Well	Never	Tanzania	Kahama rural	None/incomplete primary	Self-employed	<38	Never drinker	Negative	Negative	Negative	1175
Male	Vehicle	<25	Single	5+	Yes	Overweight	No	3.8	1	2.3	0.9	1.25	0.67	Municipality	5.74011	Tap in house/cmpd	Never	Tanzania	Mwanza Municipality	Secondary or above	Self-employed	>=38	Healthy drinker	Negative	Negative	Negative	1176
Male	Walk	35-44	Widowed/separated/divorced	5+	No	Normal	No	5	1.3	3.1	1.02	1.52	1.14	Rural	2.1497	Tap in house/cmpd	Never	Uganda	Rural Wakiso	Secondary or above	Self-employed	>=38	Healthy drinker	Negative	Negative	Negative	1177
Male	Walk	<25	Single	4	No	Normal	No	3.4	0.7	1.6	2.26	1.27	0.78	Rural	2.1497	Well	Never	Uganda	Rural Wakiso	Secondary or above	Formal employment	>=38	Healthy drinker	Negative	Negative	Negative	1178
Female	Bicycle	25-34	Married/living as married	3	Yes	Normal	No	3.3	1.1	1.5	1.07	1.42	0.59	District town	0.600469	Other	Never	Tanzania	District town Kahama	None/incomplete primary	Not employed	<38	Never drinker	Negative	Negative	Negative	1179
Male	Vehicle	45+	Married/living as married	5+	No	Overweight	Yes	5.9	1.2	3.9	1.24	1.54	1.38	District town	0.878363	Tap in house/cmpd	Never	Uganda	District town Wakiso	Secondary or above	Self-employed	>=38	Healthy drinker	Negative	Negative	Positive and on treatment	1180
Female	Bicycle	25-34	Married/living as married	5+	No	Normal	No	4.6	1.9	2.2	0.83	2.27	0.86	District town	0.655057	Tap in house/cmpd	Never	Tanzania	District town Kahama	Primary	Self-employed	<38	Ex drinker	Negative	Negative	Negative	1181
Male	Vehicle	25-34	Married/living as married	5+	No	Normal	No	4.7	1.1	3.2	1	1.15	1.16	Municipality	0.36244	Tap in house/cmpd	Never	Uganda	Entebbe Municipality	Secondary or above	Formal employment	>=38	Ex drinker	Negative	Negative	Negative	1182
Female	Vehicle	25-34	Married/living as married	5+	Yes	Underwt	No	4.9	1.9	2.7	0.6	1.66	0.79	Municipality	4.51009	Tap in house/cmpd	Never	Tanzania	Mwanza Municipality	Primary	Self-employed	>=38	Never drinker	Negative	Negative	Negative	1183
Male	Bicycle	<25	Married/living as married	5+	Yes	Normal	No	3.2	0.8	2	0.7	0.93	0.64	Rural	0.242154	Well	Never	Tanzania	Geita rural	None/incomplete primary	Self-employed	>=38	Never drinker	Negative	Negative	Negative	1184
Female	Bicycle	<25	Single	5+	Yes	Underwt	No	3.6	1.4	1.7	0.7	1.33	0.53	Rural	0.224587	Well	Never	Tanzania	Geita rural	None/incomplete primary	Not employed		Never drinker	Negative	Negative	Negative	1185
Male	Bicycle	<25	Married/living as married	5+	Yes	Normal	No	2.8	1.8	0.7	0.74	1.74	0.35	District town	0.878363	Tap in house/cmpd	Exsmoker	Uganda	District town Wakiso	Secondary or above	Formal employment	>=38	Healthy drinker	Negative	Negative	Negative	1186
Female	Walk	45+	Married/living as married	5+	Yes	Underwt	No	6.3	4.4	1.8	0.93	3.31	0.63	Municipality	0.36244	Tap in house/cmpd	Never	Uganda	Entebbe Municipality	None/incomplete primary	Not employed	<38	Healthy drinker	Negative	Negative	Negative	1187
Male	Bicycle	<25	Single	5+	No	Normal	No	3.8	1.1	2.3	0.8	1.3	0.69	District town	0.547235	Well	Never	Tanzania	District town Geita	Secondary or above	Self-employed	>=38	Never drinker	Negative	Negative	Positive and not on treatment	1188
Female	Vehicle	45+	Married/living as married	1	No	Underwt	No	2.9	0.9	1.6	0.69	1.26	0.57	Rural	1.15923	Well	Never	Uganda	Rural Mpigi	None/incomplete primary	Self-employed	<38	Ex drinker	Negative	Negative	Negative	1189
Male	Vehicle	45+	Married/living as married	5+	Yes	Normal	No	3.2	0.6	1.6	1.95	0.9	0.65	Rural	1.15923	Well	Never	Uganda	Rural Mpigi	None/incomplete primary	Formal employment	<38	Ex drinker	Negative	Negative	Negative	1190
Male	Vehicle	<25	Single	5+	No	Underwt	No	4.6	1.6	2.3	1.18	1.73	0.87	Municipality	0.36244	Tap in house/cmpd	Never	Uganda	Entebbe Municipality	Secondary or above	Not employed	<38	Never drinker	Negative	Negative	Negative	1191
Female	Walk	35-44	Married/living as married	5+	No	Overweight	Yes	5.1	1.7	3.2	0.59	1.54	0.94	Rural	2.1497	Tap in house/cmpd	Never	Uganda	Rural Wakiso	Secondary or above	Self-employed	>=38	Never drinker	Negative	Negative	Negative	1192
Female	Vehicle	25-34	Widowed/separated/divorced	5+	No	Overweight	Yes	4.9	1.2	2.8	1.29	1.44	0.86	Rural	2.1497	Tap in house/cmpd	Never	Uganda	Rural Wakiso	Secondary or above	Self-employed	<38	Healthy drinker	Negative	Negative	Positive and not on treatment	1193
Female	Vehicle	45+	Widowed/separated/divorced	5+	No	Underwt	No	2.2	0.8	0.9	0.77	0.97	0.41	Rural	1.15923	Well	Never	Uganda	Rural Mpigi	None/incomplete primary	Self-employed	<38	Healthy drinker	Negative	Negative	Negative	1194
Female	Walk	25-34	Married/living as married	4	Yes	Normal	No	4.3	1.4	2.6	0.73	1.58	0.86	Rural	2.1497	Tap in house/cmpd	Never	Uganda	Rural Wakiso	Secondary or above	Self-employed	<38	Healthy drinker	Negative	Negative	Negative	1195
Male	Vehicle	<25	Widowed/separated/divorced	5+	Yes	Normal	No	3.3	1.1	1.9	0.5	1.17	0.57	Rural	0.224587	Well	Exsmoker	Tanzania	Geita rural	None/incomplete primary	Self-employed	>=38	Healthy drinker	Negative	Negative	Negative	1196
Female	Vehicle	35-44	Married/living as married	2	No	Overweight	Yes	3.7	1.2	1.3	1.94	1.51	0.56	District town	0.054045	Tap in house/cmpd	Exsmoker	Uganda	District town Mpigi	None/incomplete primary	Self-employed	<38	Healthy drinker	Negative	Negative	Negative	1197
Female	Vehicle	35-44	Widowed/separated/divorced	5+	No	Normal	No	4.9	1.5	3.4	1.25	1.62	1.16	Rural	2.1497	Well	Never	Uganda	Rural Wakiso	Secondary or above	Self-employed	>=38	Never drinker	Negative	Negative	Positive and not on treatment	1198
Female	Vehicle	25-34	Single	3	No	Normal	No	5.8	2.1	3	1.44	1.54	1.14	Municipality	0.36244	Tap in house/cmpd	Exsmoker	Uganda	Entebbe Municipality	Secondary or above	Not employed	>=38	Healthy drinker	Negative	Negative	Negative	1199
Male	Bicycle	25-34	Married/living as married	2		Normal	No	3.3	0.8	1.8	1.1	1.24	0.63	Rural	0.153245	Well	Current	Tanzania	Kahama rural	Primary	Self-employed	<38	Never drinker	Negative	Negative	Negative	1200
Male	Vehicle	25-34	Married/living as married	2	No	Normal	No	5	1.5	3	0.99	1.4	1.59	District town	0.878363	Well	Never	Uganda	District town Wakiso	None/incomplete primary	Formal employment	>=38	Healthy drinker	Negative	Negative	Negative	1201
Female	Walk	35-44	Married/living as married	3	Yes	Overweight	Yes	6.8	2	4.3	0.9	2.01	1.21	Municipality	4.85702	Other	Never	Tanzania	Mwanza Municipality	None/incomplete primary	Self-employed	<38	Never drinker	Negative	Negative	Negative	1202
Female	Vehicle	35-44	Married/living as married	3		Normal	No	5.5	2.2	3	0.6	2.11	0.77	Municipality	4.20942	Tap in house/cmpd	Never	Tanzania	Mwanza Municipality	Primary	Self-employed	>=38	Never drinker	Negative	Negative	Negative	1203
Male	Bicycle	<25	Single	3	Yes	Normal	No	2.4	0.9	0.9	0.9	1.11	0.43	Rural	0.318036	Well	Never	Tanzania	Geita rural	Primary	Not employed		Never drinker	Negative	Negative	Negative	1204
Female	Walk	35-44	Married/living as married	3	Yes	Normal	No	5.3	2	2.9	1.69	2.22	1	Municipality	0.36244	Tap in house/cmpd	Never	Uganda	Entebbe Municipality	None/incomplete primary	Self-employed	>=38	Healthy drinker	Negative	Negative	Negative	1205
Female	Walk	45+	Married/living as married	3	No	Normal	No	3.6	1.4	1.5	1.1	1.39	0.46	Rural	0.242154	Well	Never	Tanzania	Geita rural	None/incomplete primary	Self-employed	<38	Never drinker	Negative	Negative	Positive and not on treatment	1206
Male	Bicycle	35-44	Married/living as married	3		Normal	No	4.6	1	2.8	1.2	1.12	0.91	Rural	0.199633	Well	Never	Tanzania	Geita rural	None/incomplete primary	Self-employed	>=38	Never drinker	Negative	Negative	Negative	1207
Female	Walk	45+	Married/living as married	5+	No	Normal	Yes	4	0.7	2.7	0.85	1.04	1.15	Rural	1.15923	Well	Never	Uganda	Rural Mpigi	Primary	Self-employed	<38	Healthy drinker	Negative	Positive and on treatment	Positive and not on treatment	1208
Male	Vehicle	45+	Married/living as married	5+	No	Overweight	Yes	4.8	0.9	2.8	2.51			Rural	2.1497	Tap in house/cmpd	Never	Uganda	Rural Wakiso	None/incomplete primary	Self-employed	>=38	Ex drinker	Positive and not on treatment	Negative	Negative	1209
Male	Vehicle	25-34	Married/living as married	3	No	Normal	No	5.6	1.5	3.6	0.75	1.54	1.2	Rural	1.15923	Well	Never	Uganda	Rural Mpigi	Secondary or above	Self-employed	>=38	Ex drinker	Negative	Negative	Positive and not on treatment	1210
Female	Vehicle	35-44	Widowed/separated/divorced	1		Overweight	Yes	6.6	1.4	4.7	0.9	1.24	1.24	Municipality	4.85702	Other	Never	Tanzania	Mwanza Municipality	Primary	Self-employed	>=38	Never drinker	Negative	Negative	Negative	1211
Female	Vehicle	<25	Single	4		Normal	No	5.3	1.7	3.2	0.5	1.48	0.84	District town	0.547235	Other	Never	Tanzania	District town Geita	Primary	Self-employed	>=38	Never drinker	Negative	Negative	Negative	1212
Female	Bicycle	25-34	Widowed/separated/divorced	5+	Yes	Normal	No	4.7	1.1	3.1	0.6	1.18	0.96	Rural	0.318036	Well	Never	Tanzania	Geita rural	None/incomplete primary	Self-employed		Ex drinker	Negative	Negative	Negative	1213
Female	Vehicle	25-34	Single	3	No	Normal	No	5.3	1.6	2.7	0.71	1.62	1.02	District town	0.054045	Tap in house/cmpd	Never	Uganda	District town Mpigi	Secondary or above	Formal employment	<38	Never drinker	Negative	Positive and on treatment	Negative	1214
Male	Bicycle	25-34	Married/living as married	5+		Normal	No	3.8	1.1	1.9	1.4	1.49	0.71	Rural	0.157234	Well	Never	Tanzania	Kahama rural	None/incomplete primary	Self-employed	<38	Never drinker	Negative	Negative	Negative	1215
Male	Walk	<25	Single	5+	Yes	Normal	No	4.7	1.3	2.8	1.34	1.66	0.87	Municipality	0.36244	Tap in house/cmpd	Never	Uganda	Entebbe Municipality	Secondary or above	Not employed	<38	Never drinker	Negative	Negative	Positive and not on treatment	1216
Female	Walk	45+	Widowed/separated/divorced	5+	Yes	Overweight	Yes	7.1	1.7	4.9	1.4	1.67	1.37	Rural	2.1497	Tap in house/cmpd	Never	Uganda	Rural Wakiso	Secondary or above	Not employed		Healthy drinker	Negative	Negative	Positive and on treatment	1217
Female	Walk	35-44	Married/living as married	5+	No	Normal	No	2.9	0.4	1.5	1.7	0.77	0.74	Rural	0.252459	Well	Never	Tanzania	Geita rural	Primary	Self-employed	<38	Never drinker	Negative	Positive and not on treatment	Negative	1218
Male	Vehicle	<25	Single	2	No	Overweight	No	4.3	1	2.6	1.03	1.21	1.03	Rural	2.1497	Tap in house/cmpd	Never	Uganda	Rural Wakiso	Primary	Self-employed	>=38	Never drinker	Negative	Negative	Positive and not on treatment	1219
Female	Bicycle	45+	Married/living as married	3		Overweight	Yes	5.8	1.2	3.7	1.27	1.47	1.17	District town	0.538142	Well	Never	Tanzania	District town Kahama	Secondary or above	Not employed	>=38	Healthy drinker	Negative	Negative	Positive and not on treatment	1220
Female	Vehicle	<25	Single	5+	No	Overweight	No	5.8	1.7	3.8	0.55	1.67	1.2	Municipality	0.36244	Well	Never	Uganda	Entebbe Municipality	Secondary or above	Formal employment	>=38	Never drinker	Negative	Negative	Negative	1221
Female	Vehicle	45+	Widowed/separated/divorced	5+	Yes	Obese	Yes	6.5	1.4	4.3	1.71	1.62	1.53	Municipality	0.36244	Tap in house/cmpd	Never	Uganda	Entebbe Municipality	Secondary or above	Not employed	<38	Healthy drinker	Negative	Negative	Negative	1222
Male	Bicycle	<25	Single	3	Yes	Normal	No	3.8	1	1.8	2	1.28	0.7	Rural	0.224587	Well	Never	Tanzania	Geita rural	Primary	Not employed		Never drinker	Negative	Negative	Negative	1223
Female	Walk	45+	Married/living as married	2	No	Normal	Yes	6.9	1.2	4.8	1.26	1.5	1.64	District town	0.054045	Tap in house/cmpd	Never	Uganda	District town Mpigi	None/incomplete primary	Self-employed	<38	Ex drinker	Negative	Negative	Positive and not on treatment	1224
Male	Walk	<25	Single	5+	No	Normal	No	3.9	1.3	2.2	0.7	1.26	0.84	Rural	0.211376	Well	Never	Tanzania	Geita rural	Primary	Self-employed	<38	Never drinker	Negative	Negative	Negative	1225
Female	Walk	25-34	Widowed/separated/divorced	4	No	Overweight	Yes	5.3	1.4	3.4	0.78	1.54	1.25	Rural	2.1497	Tap in house/cmpd	Never	Uganda	Rural Wakiso	Primary	Self-employed	<38	Never drinker	Negative	Negative	Positive and not on treatment	1226
Female	Bicycle	45+	Married/living as married	5+	Yes	Normal	No	4.2	0.8	2.7	1.13	1.38	0.93	Rural	0.1225	Well	Never	Tanzania	Kahama rural	None/incomplete primary	Self-employed	<38	Never drinker	Negative	Negative	Negative	1227
Female	Walk	25-34	Married/living as married	3	Yes	Normal	Yes	3.2	0.9	1.6	0.8	1.38	0.65	Rural	0.168545	Well	Never	Tanzania	Kahama rural	None/incomplete primary	Self-employed	<38	Never drinker	Negative	Negative	Negative	1228
Female	Walk	45+	Widowed/separated/divorced	2	No	Normal	No	3.5	0.9	1.9	0.99			District town	0.054045	Well	Never	Uganda	District town Mpigi	None/incomplete primary	Not employed	<38	Ex drinker	Negative	Negative	Positive and not on treatment	1229
Female	Walk	45+	Married/living as married	5+	Yes	Normal	No	5.1	1.6	3	0.67	1.83	0.91	District town	0.538142	Other	Never	Tanzania	District town Kahama	None/incomplete primary	Self-employed	<38	Ex drinker	Negative	Negative	Positive and not on treatment	1230
Male	Bicycle	35-44	Married/living as married	5+		Underwt	No	4.6	1.3	2.4	1.2	1.49	0.74	Rural	0.242154	Well	Exsmoker	Tanzania	Geita rural	None/incomplete primary	Self-employed	<38	Never drinker	Negative	Negative	Negative	1231
Female	Vehicle	35-44	Widowed/separated/divorced	2		Normal	Yes	3.1	0.8	1.7	1.1	1.16	0.5	Municipality	5.74011	Other	Never	Tanzania	Mwanza Municipality	None/incomplete primary	Self-employed	>=38	Ex drinker	Negative	Positive and not on treatment	Negative	1232
Male	Walk	<25	Single	3		Normal	No	3.3	1	1.9	0.8	1.16	0.59	Rural	0.199633	Well	Never	Tanzania	Geita rural	Secondary or above	Formal employment	<38	Never drinker	Negative	Negative	Negative	1233
Female	Vehicle	25-34	Married/living as married	5+	Yes	Normal	No	3.7	0.8	2.2	0.75	1.08	0.83	District town	0.054045	Tap in house/cmpd	Never	Uganda	District town Mpigi	Primary	Not employed	<38	Healthy drinker	Negative	Negative	Negative	1234
Female	Walk	<25	Married/living as married	5+		Normal	No	3.5	1.1	1.6	0.88	1.48	0.56	District town	0.450352	Tap in house/cmpd	Never	Tanzania	District town Kahama	None/incomplete primary	Not employed	>=38	Never drinker	Negative	Negative	Negative	1235
Male	Walk	45+	Widowed/separated/divorced	5+	No	Normal	No	3.7	1	2.1	1.2	1.33	0.82	Rural	0.157234	Well	Current	Tanzania	Kahama rural	Primary	Self-employed	<38	Ex drinker	Negative	Negative	Negative	1236
Male	Bicycle	25-34	Married/living as married	2	No	Normal	No	3.9	1	2.4	0.65	1.2	0.76	District town	0.600469	Other	Never	Tanzania	District town Kahama	Primary	Self-employed	>=38	Never drinker	Negative	Positive and not on treatment	Negative	1237
Male	Walk	45+	Married/living as married	5+	Yes	Normal	No	5.6	1.4	3.2	2.15	1.74	1.03	Rural	1.15923	Well	Never	Uganda	Rural Mpigi	Secondary or above	Self-employed	<38	Never drinker	Negative	Negative	Negative	1238
Female	Vehicle	35-44	Married/living as married	5+	Yes	Obese	Yes	5.3	1.4	3.4	1.28	1.54	1.05	District town	0.878363	Tap in house/cmpd	Never	Uganda	District town Wakiso	Secondary or above	Self-employed	>=38	Ex drinker	Negative	Negative	Negative	1239
Female	Walk	<25	Married/living as married	2	No	Normal	No	4.7	1.2	3.2	0.55	1.3	1.13	District town	0.878363	Well	Never	Uganda	District town Wakiso	Secondary or above	Self-employed	<38	Never drinker	Negative	Negative	Negative	1240
Female	Walk	<25	Single	5+	No	Underwt	No	3.2	1.1	1.8	0.44	1.32	0.68	Rural	2.1497	Tap in house/cmpd	Never	Uganda	Rural Wakiso	Secondary or above	Not employed	<38	Never drinker	Negative	Negative	Negative	1241
Female	Walk	45+	Widowed/separated/divorced	2	No	Normal	No	4	1.4	2.1	0.91	1.41	0.79	District town	0.878363	Well	Never	Uganda	District town Wakiso	None/incomplete primary	Not employed	>=38	Ex drinker	Negative	Negative	Negative	1242
Male	Walk	<25	Single	0	No	Underwt	No	2.5	0.4	1.4	0.7	0.65	0.55	Rural	0.318036	Well	Never	Tanzania	Geita rural	None/incomplete primary	Not employed	<38	Never drinker	Negative	Negative	Negative	1243
Male	Bicycle	45+	Married/living as married	5+	Yes	Normal	No	3.5	1.6	1.4	0.84	1.69	0.45	District town	0.554279	Tap in house/cmpd	Never	Tanzania	District town Kahama	None/incomplete primary	Self-employed	<38	Ex drinker	Negative	Negative	Positive and not on treatment	1244
Female	Vehicle	35-44	Married/living as married	5+	Yes	Obese	Yes	5.5	1.3	3.5	0.7	1.71	1.11	District town	0.600469	Tap in house/cmpd	Never	Tanzania	District town Kahama	Primary	Self-employed	>=38	Never drinker	Negative	Negative	Negative	1245
Female	Walk	35-44	Widowed/separated/divorced	2	No	Underwt	No	3.7	1.3	1.4	1.82	1.58	0.58	Rural	1.15923	Well	Never	Uganda	Rural Mpigi	None/incomplete primary	Not employed	<38	Healthy drinker	Negative	Positive and on treatment	Negative	1246
Male	Bicycle	<25	Widowed/separated/divorced	3	Yes	Normal	No	3.7	0.9	1.7	2.3	1.23	0.66	Rural	0.252459	Well	Never	Tanzania	Geita rural	Primary	Self-employed	<38	Never drinker	Negative	Negative	Negative	1247
Male	Bicycle	45+	Married/living as married	5+	Yes	Overweight	Yes	4.5	0.9	2.3	2.15	1.34	0.77	Rural	0.1225	Tap in house/cmpd	Never	Tanzania	Kahama rural	Primary	Self-employed	>=38	Ex drinker	Negative	Negative	Positive and not on treatment	1248
Male	Bicycle	45+	Widowed/separated/divorced	4	No	Normal	No	2	1.4	0.4	0.24	1.13	0.29	Rural	1.15923	Well	Never	Uganda	Rural Mpigi	None/incomplete primary	Self-employed	<38	Healthy drinker	Negative	Negative	Negative	1249
Male	Vehicle	<25	Married/living as married	1	No	Normal	No	2.8	0.9	1.7	0.35	1.12	0.69	Rural	1.15923	Well	Never	Uganda	Rural Mpigi	Primary	Formal employment	>=38	Healthy drinker	Negative	Negative	Negative	1250
Male	Bicycle	35-44	Widowed/separated/divorced	3	Yes	Underwt	No	2.7	0.9	1.5	0.9	0.98	0.53	Rural	0.203105	Well	Current	Tanzania	Geita rural	None/incomplete primary	Self-employed	<38	Ex drinker	Negative	Positive and on treatment	Negative	1251
Female	Vehicle	25-34	Married/living as married	5+	Yes	Normal	No	5.6	2.2	2.9	1	2.13	0.91	Municipality	5.74011	Tap in house/cmpd	Never	Tanzania	Mwanza Municipality	Primary	Self-employed	>=38	Unhealthy drinker	Negative	Negative	Negative	1252
Female	Walk	45+	Widowed/separated/divorced	2		Underwt	No	4.1	0.3	2.4	1.9	0.81	1.27	Rural	0.211376	Well	Never	Tanzania	Geita rural	None/incomplete primary	Not employed	<38	Never drinker	Negative	Negative	Positive and not on treatment	1253
Female	Bicycle	25-34	Married/living as married	5+	Yes	Overweight	Yes	3.3	0.9	1.8	0.7	1.35	0.73	Rural	0.157234	Well	Never	Tanzania	Kahama rural	None/incomplete primary	Self-employed	<38	Never drinker	Negative	Negative	Negative	1254
Male	Bicycle	45+	Married/living as married	5+	No	Normal	No	3.3	0.8	1.3	1.9	1.41	0.55	Rural	0.157234	Well	Exsmoker	Tanzania	Kahama rural	None/incomplete primary	Self-employed	>=38	Ex drinker	Negative	Negative	Negative	1255
Male	Vehicle	35-44	Married/living as married	3	No	Normal	No	4.6	1.6	2.8	0.72	1.52	0.83	Municipality	0.36244	Tap in house/cmpd	Never	Uganda	Entebbe Municipality	Secondary or above	Self-employed	>=38	Never drinker	Negative	Negative	Negative	1256
Male	Bicycle	25-34	Married/living as married	5+	No	Normal	No	3.4	0.9	1.6	2.07	1.36	0.77	District town	0.054045	Well	Never	Uganda	District town Mpigi	Primary	Self-employed	>=38	Ex drinker	Negative	Negative	Negative	1257
Female	Walk	<25	Widowed/separated/divorced	2	No	Normal	No	3.4	1	1.9	0.57	1.24	0.61	District town	0.450352	Tap in house/cmpd	Never	Tanzania	District town Kahama	Primary	Formal employment	>=38	Ex drinker	Negative	Negative	Negative	1258
Male	Bicycle	25-34	Single	5+	Yes	Normal	No	4.1	1.5	2.1	0.8	1.82	0.71	District town	0.547235	Well	Never	Tanzania	District town Geita	Secondary or above	Not employed		Never drinker	Negative	Negative	Negative	1259
Male	Vehicle	25-34	Married/living as married	5+	No	Normal	No	4.1	1.5	2	1.92	1.71	0.61	Municipality	0.36244	Tap in house/cmpd	Never	Uganda	Entebbe Municipality	None/incomplete primary	Self-employed	>=38	Never drinker	Negative	Negative	Negative	1260
Male	Bicycle	45+	Married/living as married	5+	No	Normal	No	5.2	0.6	3.6	1	0.69	0.82	Rural	0.318036	Well	Never	Tanzania	Geita rural	Primary	Self-employed		Never drinker	Negative	Negative	Negative	1261
Male	Bicycle	45+	Married/living as married	5+	Yes	Normal	No	3.9	1.1	2	1.03	1.58	0.79	Rural	0.1225	Well	Exsmoker	Tanzania	Kahama rural	Secondary or above	Not employed	>=38	Ex drinker	Negative	Negative	Negative	1262
Female	Vehicle	45+	Married/living as married	5+	Yes	Overweight	Yes	4.6	1.1	2.7	1.26	1.14	1.08	Rural	2.1497	Well	Never	Uganda	Rural Wakiso	Secondary or above	Formal employment	>=38	Healthy drinker	Negative	Negative	Positive and not on treatment	1263
Female	Walk	25-34	Widowed/separated/divorced	3	No	Overweight	Yes	3.4	1.1	2	0.53	0.87	0.69	District town	0.878363	Tap in house/cmpd	Never	Uganda	District town Wakiso	Primary	Self-employed	>=38	Never drinker	Negative	Negative	Negative	1264
Female	Vehicle	<25	Married/living as married	5+	No	Normal	No	3.1	1.2	1.5	0.76	1.15	0.51	Rural	1.15923	Well	Never	Uganda	Rural Mpigi	Secondary or above	Not employed	<38	Never drinker	Negative	Negative	Negative	1265
Female	Walk	25-34	Married/living as married	5+	Yes	Overweight	Yes	4.8	2.2	1.9	1.9	2.18	0.72	District town	0.42095	Well	Never	Tanzania	District town Geita	Secondary or above	Self-employed	>=38	Never drinker	Negative	Negative	Negative	1266
Male	Vehicle	<25	Single	5+	No	Normal	No	3.5	1	1.8	0.72	1.19	0.76	District town	0.054045	Tap in house/cmpd	Never	Uganda	District town Mpigi	Secondary or above	Not employed	<38	Healthy drinker	Negative	Negative	Negative	1267
Male	Bicycle	35-44	Married/living as married	4	No	Normal	No	3.3	1.2	1.2	1.19	1.61	0.5	Rural	1.15923	Well	Exsmoker	Uganda	Rural Mpigi	None/incomplete primary	Self-employed	<38	Ex drinker	Negative	Negative	Positive and not on treatment	1268
Male	Vehicle	25-34	Married/living as married	5+	Yes	Normal	No	3.4	1.5	1.3	1.25	1.77	0.49	District town	0.878363	Tap in house/cmpd	Never	Uganda	District town Wakiso	Secondary or above	Self-employed	>=38	Healthy drinker	Negative	Negative	Negative	1269
Male	Vehicle	25-34	Married/living as married	3	Yes	Normal	No							Municipality	5.74011	Well	Never	Tanzania	Mwanza Municipality	Primary	Self-employed	>=38	Healthy drinker			Negative	1270
Female	Vehicle	25-34	Married/living as married	5+	No	Overweight	Yes	2.4	1.1	1.1	0.68	1.19	0.45	District town	0.878363	Tap in house/cmpd	Never	Uganda	District town Wakiso	Secondary or above	Not employed	<38	Healthy drinker	Negative	Negative	Negative	1271
Male	Walk	<25	Married/living as married	3	No	Normal	No	2.9	0.7	1.9	0.6	0.9	0.61	Rural	0.242154	Well	Never	Tanzania	Geita rural	Primary	Self-employed	<38	Never drinker	Negative	Negative	Negative	1272
Female	Walk	<25	Married/living as married	5+	No	Normal	No	4.3	1.2	2.4	1	1.23	0.75	Rural	0.318036	Well	Never	Tanzania	Geita rural	None/incomplete primary	Self-employed	<38	Never drinker	Negative	Negative	Negative	1273
Male	Vehicle	25-34	Single	2		Normal	No	4.5	1.1	2.6	1.1	1.15	0.78	District town	0.456029	Well	Current	Tanzania	District town Geita	Secondary or above	Formal employment	>=38	Unhealthy drinker	Negative	Negative	Negative	1274
Male	Bicycle	35-44	Married/living as married	4		Normal	No	3.3	1.4	1.4	0.6	1.47	0.54	Rural	0.1225	Well	Never	Tanzania	Kahama rural	None/incomplete primary	Self-employed	<38	Never drinker	Negative	Negative	Negative	1275
Female	Walk	25-34	Widowed/separated/divorced	3		Overweight	Yes	3.3	0.8	1.9	0.8	1.17	0.67	District town	0.450352	Tap in house/cmpd	Never	Tanzania	District town Kahama	Primary	Self-employed	>=38	Ex drinker	Negative	Negative	Negative	1276
Male	Bicycle	25-34	Single	5+	Yes	Normal	No	3.7	0.8	1.7	1.9	1.04	0.64	Rural	0.14734	Well	Never	Tanzania	Geita rural	Secondary or above	Self-employed	<38	Never drinker	Negative	Negative	Negative	1277
Male	Vehicle	25-34	Married/living as married	5+	Yes	Normal	No	3.8	1.7	1.6	0.66	1.97	0.5	District town	0.450352	Other	Never	Tanzania	District town Kahama	Secondary or above	Self-employed	>=38	Unhealthy drinker	Negative	Negative	Negative	1278
Male	Walk	35-44	Widowed/separated/divorced	3	No	Normal	No	4.7	2	2.1	1.2	2.26	0.81	Rural	2.1497	Well	Exsmoker	Uganda	Rural Wakiso	None/incomplete primary	Self-employed	<38	Healthy drinker	Positive and not on treatment	Negative	Positive and not on treatment	1279
Female	Vehicle	25-34	Married/living as married	2	No	Overweight	Yes	4.3	1.4	2.2	1.52	1.58	0.76	Rural	1.15923	Well	Never	Uganda	Rural Mpigi	None/incomplete primary	Self-employed	<38	Healthy drinker	Negative	Negative	Negative	1280
Female	Walk	25-34	Married/living as married	5+	Yes	Obese	Yes							District town	0.497486	Well	Never	Tanzania	District town Geita	Primary	Formal employment	<38	Healthy drinker	Negative	Negative	Positive and not on treatment	1281
Male	Walk	45+	Widowed/separated/divorced	3	Yes	Overweight	Yes	5.4	1.2	3	2.35	1.74	1.27	District town	0.878363	Tap in house/cmpd	Never	Uganda	District town Wakiso	Secondary or above	Self-employed	>=38	Healthy drinker	Negative	Negative	Positive and on treatment	1282
Female	Walk	<25	Married/living as married	4	No	Normal	No	4.5	0.8	2.2	3.2	1.47	1.01	Rural	0.157234	Well	Never	Tanzania	Kahama rural	None/incomplete primary	Self-employed	<38	Never drinker	Negative	Negative	Negative	1283
Male	Bicycle	25-34	Married/living as married	4		Normal	No	3.7	0.8	2.1	1.5	1.38	0.85	Rural	0.221428	Well	Never	Tanzania	Geita rural	Primary	Self-employed	>=38	Never drinker	Negative	Negative	Negative	1284
Male	Bicycle	25-34	Married/living as married	2	Yes	Normal	No	4.6	0.7	3.1	1.15	1.14	0.99	District town	0.655057	Tap in house/cmpd	Exsmoker	Tanzania	District town Kahama	None/incomplete primary	Self-employed	<38	Never drinker	Negative	Negative	Negative	1285
Male	Walk	<25	Single	2	Yes	Normal	No	4.2	1	2.6	0.81	1.23	0.78	District town	0.450352	Other	Never	Tanzania	District town Kahama	Primary	Formal employment	>=38	Never drinker	Negative	Negative	Positive and not on treatment	1286
Female	Vehicle	25-34	Married/living as married	3	No	Normal	No	3.9	1.6	1.7	1.15	2.03	0.7	Rural	1.15923	Well	Never	Uganda	Rural Mpigi	None/incomplete primary	Self-employed	<38	Ex drinker	Negative	Negative	Negative	1287
Male	Walk	45+	Married/living as married	4		Underwt	No	3.5	0.8	2.1	0.65	1.35	0.75	Rural	0.141107	Well	Never	Tanzania	Kahama rural	None/incomplete primary	Self-employed	<38	Ex drinker	Negative	Negative	Positive and not on treatment	1288
Male	Bicycle	25-34	Married/living as married	3	Yes	Normal	No	3.9	1.2	2.2	0.57	1.39	0.75	District town	0.450352	Tap in house/cmpd	Current	Tanzania	District town Kahama	Primary	Self-employed	>=38	Unhealthy drinker	Negative	Negative	Negative	1289
Male	Bicycle	45+	Married/living as married	3		Underwt	No	5.3	2.2	2.6	0.44	2.11	0.75	Rural	0.14304	Well	Exsmoker	Tanzania	Kahama rural	Primary	Self-employed	<38	Ex drinker	Negative	Positive and on treatment	Positive and not on treatment	1290
Female	Vehicle	35-44	Married/living as married	5+	No	Normal	Yes	4.3	1.4	2.6	0.6	1.33	0.79	Municipality	4.85702	Well	Never	Tanzania	Mwanza Municipality	None/incomplete primary	Not employed	<38	Never drinker	Negative	Negative	Negative	1291
Female	Walk	<25	Married/living as married	3		Normal	No	6.7	2	3.8	1.9	1.1	0.96	Rural	0.203105	Well	Never	Tanzania	Geita rural	None/incomplete primary	Self-employed	<38	Never drinker	Negative	Negative	Negative	1292
Female	Vehicle	<25	Married/living as married	4	No	Normal	No	3.8	1.1	2.1	0.93	1.32	0.7	District town	0.878363	Tap in house/cmpd	Never	Uganda	District town Wakiso	Secondary or above	Not employed	<38	Never drinker	Negative	Negative	Negative	1293
Female	Walk	<25	Married/living as married	1	No	Normal	No	5.1	1.3	3.1	1.15	1.66	1.23	District town	0.878363	Tap in house/cmpd	Never	Uganda	District town Wakiso	None/incomplete primary	Not employed	<38	Healthy drinker	Negative	Negative	Negative	1294
Female	Bicycle	35-44	Married/living as married	5+	Yes	Obese	Yes	5.2	1.1	2.7	1.5	1.34	0.86	Rural	0.14734	Well	Never	Tanzania	Geita rural	None/incomplete primary	Self-employed	<38	Never drinker	Negative	Negative	Negative	1295
Female	Walk	25-34	Single	5+	Yes		No	4.8	1.6	2.8	1.13	1.72	0.83	Municipality	0.36244	Tap in house/cmpd	Never	Uganda	Entebbe Municipality	Secondary or above	Self-employed	>=38	Never drinker	Negative	Negative	Negative	1296
Male	Walk	<25	Single	3	Yes	Normal	No	2.3	1	0.9	0.9	1.03	0.37	District town	0.054045	Well	Never	Uganda	District town Mpigi	Secondary or above	Not employed	<38	Never drinker	Negative	Negative	Negative	1297
Male	Bicycle	35-44	Married/living as married	5+	No	Normal	No	2.3	0.8	0.8	0.9	1.11	0.35	Rural	0.242154	Well	Current	Tanzania	Geita rural	None/incomplete primary	Self-employed	>=38	Unhealthy drinker	Negative	Negative	Negative	1298
Male	Vehicle	25-34	Single	3	Yes	Normal	No	5.4	1.9	3	0.77	1.89	1.07	Rural	2.1497	Other	Never	Uganda	Rural Wakiso	Secondary or above	Formal employment	>=38	Healthy drinker	Negative	Negative	Negative	1299
Male	Bicycle	25-34	Married/living as married	5+	No	Normal	No	3	1	1.5	0.6	1.43	0.47	Rural	1.15923	Well	Never	Uganda	Rural Mpigi	Secondary or above	Formal employment	>=38	Never drinker	Negative	Negative	Negative	1300
Female	Bicycle	35-44	Married/living as married	3	Yes	Overweight	Yes	4.9	1	3.2	1.2	1.1	0.97	District town	0.547235	Well	Never	Tanzania	District town Geita	Primary	Self-employed	>=38	Never drinker	Negative	Negative	Negative	1301
Male	Walk	25-34	Married/living as married	2	No	Normal	No	4	1.2	2.4	1.01	1.25	0.83	District town	0.878363	Well	Never	Uganda	District town Wakiso	Primary	Self-employed	>=38	Never drinker	Negative	Negative	Negative	1302
Female	Walk	45+	Widowed/separated/divorced	5+	Yes	Normal	Yes	3.5	0.7	1.7	1.23	1.14	0.73	Rural	0.1225	Tap in house/cmpd	Never	Tanzania	Kahama rural	None/incomplete primary	Not employed	<38	Never drinker	Negative	Negative	Negative	1303
Male	Bicycle	25-34	Married/living as married	2		Normal	No	2.9	0.8	1.2	1.7	1.49	0.62	Rural	0.153245	Well	Current	Tanzania	Kahama rural	Primary	Self-employed	>=38	Ex drinker	Negative	Negative	Negative	1304
Male	Bicycle	45+	Married/living as married	1	Yes	Normal	No	3.4	0.7	1.5	2.02	1.28	0.69	Rural	0.141107	Well	Current	Tanzania	Kahama rural	None/incomplete primary	Self-employed	<38	Never drinker	Negative	Negative	Negative	1305
Female	Walk	45+	Widowed/separated/divorced	0	No	Normal	Yes	3.6	0.8	1.9	1.59	1.45	0.75	Rural	1.15923	Well	Current	Uganda	Rural Mpigi	None/incomplete primary	Not employed	<38	Healthy drinker	Negative	Negative	Positive and not on treatment	1306
Male	Bicycle	45+	Married/living as married	5+	Yes	Normal	No	2.9	1.1	1.2	0.58	1.29	0.42	Rural	0.1225	Well	Current	Tanzania	Kahama rural	None/incomplete primary	Self-employed	<38	Healthy drinker	Negative	Negative	Negative	1307
Male	Walk	45+	Married/living as married	5+	No	Overweight	No	3.8	1.4	1.9	0.83	1.49	0.63	Rural	1.15923	Well	Never	Uganda	Rural Mpigi	None/incomplete primary	Not employed	<38	Never drinker	Negative	Negative	Positive and not on treatment	1308
Male	Vehicle	45+	Married/living as married	2	No	Normal	No	3	1.2	0.7	2.8	2.3	0.48	Rural	2.1497	Tap in house/cmpd	Never	Uganda	Rural Wakiso	Secondary or above	Self-employed	>=38	Healthy drinker	Negative	Negative	Negative	1309
Female	Walk	35-44	Single	5+	No	Obese	Yes	4.8	1.1	2.9	1.27	1.28	1.04	Rural	2.1497	Tap in house/cmpd	Never	Uganda	Rural Wakiso	Secondary or above	Self-employed	>=38	Healthy drinker	Negative	Positive and on treatment	Negative	1310
Female	Walk	25-34	Married/living as married	2		Normal	No	3.2	0.1	0.4	2.11	0.53	0.88	Rural	0.153245	Well	Never	Tanzania	Kahama rural	Primary	Self-employed	<38	Never drinker	Negative	Positive and not on treatment	Negative	1311
Female	Vehicle	35-44	Married/living as married	4	Yes	Overweight	Yes	5.5	1.1	3.6	1.29	1.81	1.21	Rural	0.14304	Well	Never	Tanzania	Kahama rural	Primary	Self-employed	<38	Never drinker	Negative	Negative	Negative	1312
Female	Vehicle	25-34	Married/living as married	3	Yes	Normal	No	3.8	1.7	1.6	0.51	1.73	0.61	District town	0.054045	Tap in house/cmpd	Never	Uganda	District town Mpigi	Secondary or above	Formal employment	>=38	Never drinker	Negative	Negative	Negative	1313
Male	Bicycle	45+	Married/living as married	5+		Overweight	Yes	5.2	0.8	3.4	1.2	1.03	1.08	District town	0.42095	Well	Never	Tanzania	District town Geita	Secondary or above	Not employed	>=38	Never drinker	Negative	Negative	Positive and not on treatment	1314
Female	Walk	<25	Married/living as married	2	No	Normal	Yes	2.6	0.2	0.9	1.61	0.89	0.71	Rural	1.15923	Well	Never	Uganda	Rural Mpigi	Primary	Not employed	<38	Never drinker	Negative	Negative	Negative	1315
Male	Vehicle	35-44	Married/living as married	5+	No	Normal	No	3.8	1.1	2.3	0.88	1.21	0.92	Rural	2.1497	Tap in house/cmpd	Exsmoker	Uganda	Rural Wakiso	Secondary or above	Self-employed	>=38	Ex drinker	Negative	Negative	Negative	1316
Female	Walk	35-44	Married/living as married	3	No	Normal	No	4.2	1.7	2.5	0.49	1.63	0.78	District town	0.878363	Tap in house/cmpd	Never	Uganda	District town Wakiso	Secondary or above	Not employed	<38	Healthy drinker	Negative	Negative	Negative	1317
Female	Walk	45+	Married/living as married	1	Yes	Normal	No	5.2	1.4	3.2	1.2	1.49	0.87	Municipality	0.36244	Tap in house/cmpd	Never	Uganda	Entebbe Municipality	None/incomplete primary	Not employed	<38	Never drinker	Negative	Negative	Positive and not on treatment	1318
Female	Walk	<25	Single	5+	Yes	Underwt	No	2.8	1.1	1.3	0.5	1.3	0.54	Rural	1.15923	Well	Never	Uganda	Rural Mpigi	Secondary or above	Not employed	<38	Ex drinker	Negative	Negative	Negative	1319
Male	Walk	<25	Single	5+	Yes	Normal	No	2.9	0.9	1.5	0.89	1.31	0.59	District town	0.538142	Other	Never	Tanzania	District town Kahama	Primary	Self-employed	>=38	Never drinker	Negative	Negative	Negative	1320
Male	Bicycle	45+	Widowed/separated/divorced	2	No	Normal	No	5	2	2	2.04			Rural	1.15923	Well	Never	Uganda	Rural Mpigi	None/incomplete primary	Self-employed	<38	Unhealthy drinker	Negative	Negative	Positive and not on treatment	1321
Female	Bicycle	25-34	Married/living as married	4	No	Normal	No							Rural	0.203105	Well	Never	Tanzania	Geita rural	Primary	Self-employed	<38	Never drinker	Negative	Negative	Negative	1322
Male	Walk	45+	Married/living as married	4	No	Underwt	No	4.9	3.4	1.4	0.6	2.42	0.66	Rural	2.1497	Other	Current	Uganda	Rural Wakiso	Secondary or above	Self-employed	>=38	Healthy drinker	Negative	Positive and on treatment	Negative	1323
Male	Bicycle	25-34	Married/living as married	5+	Yes	Normal	No	3.1	1.6	1	0.7	1.54	0.33	Rural	0.14734	Well	Never	Tanzania	Geita rural	Primary	Self-employed	>=38	Never drinker	Negative	Negative	Negative	1324
Male	Walk	45+	Widowed/separated/divorced	0	Yes	Normal	No	4.2	1.2	2.3	1.2	1.86	0.83	Rural	0.141107	Well	Current	Tanzania	Kahama rural	None/incomplete primary	Self-employed	<38	Never drinker	Negative	Negative	Negative	1325
Female	Walk	45+	Married/living as married	5+		Normal	No	2.2	0.2	0.7	1.22	0.78	0.82	Rural	0.141107	Well	Never	Tanzania	Kahama rural	Primary	Self-employed	<38	Never drinker	Negative	Negative	Negative	1326
Female	Vehicle	45+	Married/living as married	4	No	Overweight	Yes	3.1	0.7	1.2	3.02	1.39	0.8	Rural	1.15923	Well	Never	Uganda	Rural Mpigi	None/incomplete primary	Self-employed	<38	Healthy drinker	Negative	Negative	Positive and not on treatment	1327
Male	Walk	<25	Married/living as married	5+	No	Normal	No	2.6	0.5	1.1	1.75	1.16	0.63	Rural	2.1497	Well	Never	Uganda	Rural Wakiso	None/incomplete primary	Self-employed	>=38	Ex drinker	Negative	Negative	Negative	1328
Female	Walk	45+	Single	5+	No	Obese	Yes	5.5	1.1	3.4	2.64			Municipality	0.36244	Tap in house/cmpd	Never	Uganda	Entebbe Municipality	Secondary or above	Self-employed	>=38	Never drinker	Negative	Negative	Positive and not on treatment	1329
Female	Walk	25-34	Married/living as married	5+		Normal	Yes	3.5	0.9	1.8	1.3	1.23	0.8	Rural	0.242154	Well	Never	Tanzania	Geita rural	None/incomplete primary	Self-employed	<38	Never drinker	Negative	Negative	Negative	1330
Female	Walk	45+	Widowed/separated/divorced	0		Normal	No	3.8	1.2	2	0.6	1.62	0.8	Rural	0.1225	Well	Never	Tanzania	Kahama rural	None/incomplete primary	Self-employed	<38	Ex drinker	Negative	Negative	Positive and not on treatment	1331
Male	Bicycle	25-34	Married/living as married	3		Underwt	No							Rural	0.153245	Well	Never	Tanzania	Kahama rural	None/incomplete primary	Self-employed	<38	Never drinker	Negative	Negative	Negative	1332
Female	Vehicle	25-34	Married/living as married	5+	Yes	Normal	No	3.1	1.2	1.5	0.8	0.2	0.49	Municipality	0.36244	Tap in house/cmpd	Never	Uganda	Entebbe Municipality	Secondary or above	Formal employment	>=38	Ex drinker	Negative	Positive and not on treatment	Negative	1333
Male	Walk	25-34	Married/living as married	3	Yes	Normal	No	3.3	1.2	1.8	0.55	1.27	0.69	Rural	2.1497	Tap in house/cmpd	Never	Uganda	Rural Wakiso	Primary	Formal employment	>=38	Healthy drinker	Negative	Negative	Negative	1334
Female	Vehicle	<25	Married/living as married	3	Yes	Normal	No	4	1.2	2.1	0.6	1.56	0.72	Municipality	5.74011	Well	Never	Tanzania	Mwanza Municipality	Primary	Not employed		Never drinker	Negative	Negative	Negative	1335
Male	Walk	35-44	Widowed/separated/divorced	2	No	Underwt	No	2.5	0.6	1.1	1.27	1.15	0.41	Rural	1.15923	Well	Current	Uganda	Rural Mpigi	Secondary or above	Self-employed	>=38	Healthy drinker	Negative	Negative	Negative	1336
Female	Bicycle	45+	Widowed/separated/divorced	3	Yes	Obese	Yes	7.2	1.2	4.1	2.93	1.94	1.12	District town	0.450352	Tap in house/cmpd	Never	Tanzania	District town Kahama	None/incomplete primary	Self-employed	<38	Ex drinker	Positive and not on treatment	Negative	Positive and not on treatment	1337
Male	Bicycle	45+	Married/living as married	3		Underwt	No	5.1	1.2	3.1	1.3	1.66	0.92	Rural	0.168545	Well	Exsmoker	Tanzania	Kahama rural	None/incomplete primary	Self-employed	<38	Never drinker	Negative	Negative	Negative	1338
Male	Bicycle	<25	Married/living as married	3	Yes	Normal	No	3	1.2	1.6	0.4	1.3	0.47	District town	0.497486	Well	Never	Tanzania	District town Geita	None/incomplete primary	Self-employed	<38	Never drinker	Negative	Negative	Negative	1339
Female	Walk	45+	Widowed/separated/divorced	2	Yes	Normal	No	3.2	0.8	2	0.88	0.98	0.68	Municipality	0.36244	Tap in house/cmpd	Never	Uganda	Entebbe Municipality	Primary	Not employed	<38	Ex drinker	Negative	Negative	Positive and not on treatment	1340
Male	Walk	25-34	Married/living as married	3	Yes	Normal	No	5.1	1.5	2.9	1.6	1.45	0.83	Municipality	4.20942	Tap in house/cmpd	Never	Tanzania	Mwanza Municipality	Primary	Self-employed	>=38	Never drinker	Negative	Negative	Negative	1341
Male	Walk	25-34	Single	5+	Yes	Normal	No	4.2	1.7	2.2	0.9	1.65	0.64	Municipality	0.36244	Tap in house/cmpd	Current	Uganda	Entebbe Municipality	Secondary or above	Self-employed	>=38	Healthy drinker	Negative	Negative	Negative	1342
Male	Walk	45+	Widowed/separated/divorced	2	Yes	Normal	No	3.4	0.4	1.6	1.51	0.96	0.15	Rural	0.133742	Well	Exsmoker	Tanzania	Kahama rural	None/incomplete primary	Self-employed		Never drinker	Negative	Negative	Positive and not on treatment	1343
Female	Bicycle	45+	Widowed/separated/divorced	0	Yes	Obese	Yes	4.9	0.9	2.6	2.5	1.34	0.94	District town	0.42095	Well	Never	Tanzania	District town Geita	None/incomplete primary	Self-employed	>=38	Never drinker	Negative	Negative	Negative	1344
Female	Walk	25-34	Married/living as married	5+	Yes	Normal	No	4.8	1.9	2.6	0.66	1.73	0.84	Municipality	0.36244	Tap in house/cmpd	Never	Uganda	Entebbe Municipality	Secondary or above	Self-employed	>=38	Healthy drinker	Negative	Negative	Negative	1345
Female	Walk	45+	Widowed/separated/divorced	1	No	Underwt	No	2.9	0.4	1.2	2.52	1.12	0.72	Rural	1.15923	Well	Current	Uganda	Rural Mpigi	None/incomplete primary	Not employed	<38	Healthy drinker	Negative	Negative	Positive and not on treatment	1346
Female	Walk	25-34	Married/living as married	0		Underwt	No	2.5	0.6	1.3	0.7	0.96	0.38	Rural	0.203105	Well	Never	Tanzania	Geita rural	None/incomplete primary	Not employed		Never drinker	Negative	Negative	Negative	1347
Male	Bicycle	35-44	Married/living as married	4		Overweight	No	5.5	0.8	3.3	2.1	1.46	1.39	Rural	0.14304	Other	Never	Tanzania	Kahama rural	Primary	Self-employed	<38	Never drinker	Negative	Negative	Positive and not on treatment	1348
Male	Bicycle	45+	Married/living as married	4		Normal	No	4.1	0.9	2.5	1.1	1.14	0.85	Rural	0.252459	Well	Never	Tanzania	Geita rural	None/incomplete primary	Self-employed	<38	Ex drinker	Negative	Negative	Negative	1349
Female	Bicycle	<25	Married/living as married	1	No	Normal	Yes	3.8	0.6	1.5	1.9	1.53	0.75	Rural	0.242154	Well	Never	Tanzania	Geita rural	Primary	Self-employed	<38	Never drinker	Negative	Negative	Negative	1350
Female	Bicycle	45+	Married/living as married	3	Yes	Underwt	No	4.7	1	2.5	1.09	1.25	1.26	Rural	0.14304	Well	Never	Tanzania	Kahama rural	Primary	Self-employed	<38	Never drinker	Negative	Negative	Negative	1351
Male	Vehicle	25-34	Married/living as married	5+	Yes	Normal	No	4.5	1.3	2.5	1	1.52	0.71	District town	0.497486	Well	Never	Tanzania	District town Geita	Secondary or above	Formal employment	>=38	Ex drinker	Negative	Negative	Negative	1352
Female	Vehicle	35-44	Widowed/separated/divorced	5+	Yes	Normal	No	5.6	0.8	4.1	1.67	1.05	1.36	Municipality	0.36244	Tap in house/cmpd	Never	Uganda	Entebbe Municipality	Secondary or above	Self-employed	<38	Never drinker	Negative		Negative	1353
Female	Walk	<25	Single	1	No	Normal	No	3.2	0.8	2.1	0.84			Rural	1.15923	Well	Never	Uganda	Rural Mpigi	None/incomplete primary	Not employed	<38	Ex drinker	Negative	Negative	Negative	1354
Female	Vehicle	45+	Widowed/separated/divorced	5+	Yes	Normal	Yes							Municipality	0.36244	Tap in house/cmpd	Never	Uganda	Entebbe Municipality	Primary	Not employed	<38	Never drinker	Negative	Negative	Negative	1355
Male	Vehicle	25-34	Single	5+	No	Normal	No	4.5	1.1	2.6	2.28	1.51	0.9	District town	0.878363	Tap in house/cmpd	Never	Uganda	District town Wakiso	Secondary or above	Formal employment	>=38	Unhealthy drinker	Negative	Negative	Positive and not on treatment	1356
Male	Bicycle	<25	Single	5+	No	Normal	No	2.7	0.6	1.7	0.64	0.98	0.5	Rural	1.15923	Well	Never	Uganda	Rural Mpigi	None/incomplete primary	Self-employed	>=38	Ex drinker	Negative	Negative	Negative	1357
Female	Walk	25-34	Married/living as married	4		Normal	Yes	3.9	1.5	1.9	0.6	1.69	0.67	Rural	0.1225	Well	Never	Tanzania	Kahama rural	Primary	Self-employed	>=38	Never drinker	Negative	Negative	Negative	1358
Male	Vehicle	<25	Single	5+	No	Normal	No	3.7	1.3	1.9	0.86	1.47	0.62	Rural	2.1497	Tap in house/cmpd	Never	Uganda	Rural Wakiso	Secondary or above	Self-employed	>=38	Healthy drinker	Negative	Negative	Negative	1359
Male	Walk	45+	Widowed/separated/divorced	5+	Yes	Underwt	No	3.2	1.2	1.5	0.7	1.26	0.48	Rural	0.318036	Well	Current	Tanzania	Geita rural	Primary	Not employed	<38	Healthy drinker	Negative	Negative	Positive and not on treatment	1360
Female	Vehicle	<25	Married/living as married	5+	No	Overweight	No	3.4	1.1	1.9	0.83	1.35	0.64	Municipality	0.36244	Tap in house/cmpd	Never	Uganda	Entebbe Municipality	Secondary or above	Self-employed	<38	Healthy drinker	Negative	Negative	Negative	1361
Male	Bicycle	25-34	Single	5+	Yes	Underwt	No	4	1.3	2	0.68	1.34	0.7	District town	0.600469	Tap in house/cmpd	Current	Tanzania	District town Kahama	Primary	Self-employed	>=38	Ex drinker	Negative	Positive and not on treatment	Negative	1362
Female	Walk	45+	Married/living as married	4	No	Overweight	Yes	4.8	1	2.5	2.66	1.54	1.18	Rural	2.1497	Well	Never	Uganda	Rural Wakiso	None/incomplete primary	Not employed	<38	Ex drinker	Negative	Negative	Positive and on treatment	1363
Male	Bicycle	35-44	Married/living as married	4	No	Overweight	No	4.1	1.2	2.2	1.02	1.51	0.7	Rural	0.14304	Well	Exsmoker	Tanzania	Kahama rural	Primary	Self-employed	>=38	Ex drinker	Negative	Negative	Negative	1364
Female	Walk	<25	Single	5+		Normal	No	2.1	0.2	0.5	2.04	0.74	0.7	Rural	0.147261	Tap in house/cmpd	Never	Tanzania	Kahama rural	Primary	Not employed	<38	Never drinker	Negative	Negative	Negative	1365
Female	Walk	35-44	Widowed/separated/divorced	3	No	Overweight	Yes	4	1	2.5	0.94	1.31	0.9	Municipality	0.36244	Tap in house/cmpd	Never	Uganda	Entebbe Municipality	Primary	Self-employed	<38	Healthy drinker	Negative	Positive and not on treatment	Positive and not on treatment	1366
Male	Walk	<25	Single	5+	Yes	Normal	No	4.3	1.1	2.3	1.2	1.32	0.73	Rural	0.221428	Well	Never	Tanzania	Geita rural	Primary	Not employed	<38	Never drinker	Negative	Negative	Negative	1367
Male	Vehicle	25-34	Married/living as married	5+	No	Normal	No	5.7	1.9	3.5	0.88	1.57	1.2	Municipality	0.36244	Tap in house/cmpd	Exsmoker	Uganda	Entebbe Municipality	Secondary or above	Formal employment	>=38	Unhealthy drinker	Negative	Negative	Negative	1368
Male	Walk	<25	Single	4	No	Normal	No	3.5	1.6	1.5	1.01	1.73	0.54	Rural	1.15923	Well	Never	Uganda	Rural Mpigi	None/incomplete primary	Not employed	<38	Unhealthy drinker	Negative	Negative	Negative	1369
Male	Bicycle	25-34	Widowed/separated/divorced	5+	Yes	Normal	No	3.6	1.2	2.1	0.6	1.11	0.65	District town	0.497486	Other	Never	Tanzania	District town Geita	Primary	Self-employed	>=38	Unhealthy drinker	Negative	Negative	Negative	1370
Female	Walk	<25	Married/living as married	4	Yes	Normal	No							Rural	0.318036	Well	Never	Tanzania	Geita rural	Primary	Self-employed	>=38	Never drinker	Negative	Negative	Negative	1371
Female	Walk	35-44	Married/living as married	0	No	Normal	No	2.7	0.7	1.5	0.8	1.19	0.31	Rural	0.203105	Well	Never	Tanzania	Geita rural	None/incomplete primary	Self-employed		Ex drinker	Negative	Negative	Negative	1372
Female	Vehicle	25-34	Married/living as married	4	Yes	Normal	No	3.7	1.7	1.6	0.5	1.5	0.58	Municipality	4.51009	Tap in house/cmpd	Never	Tanzania	Mwanza Municipality	Primary	Self-employed	>=38	Never drinker	Negative	Negative	Negative	1373
Female	Walk	25-34	Married/living as married	5+	Yes	Underwt	No	3.2	1	1.5	1.1	1.15	0.51	Rural	0.252459	Well	Never	Tanzania	Geita rural	Primary	Self-employed	<38	Never drinker	Negative	Positive and on treatment	Negative	1374
Female	Vehicle	25-34	Married/living as married	2	Yes	Overweight	Yes	5.4	0.7	3.7	1.02	1.3	1.32	Rural	0.133742	Well	Never	Tanzania	Kahama rural	Secondary or above	Formal employment	>=38	Never drinker	Negative	Negative	Negative	1375
Female	Walk	25-34	Married/living as married	5+	No	Overweight	Yes	5.5	1.4	3.1	1.51	1.63	1.04	District town	0.054045	Well	Never	Uganda	District town Mpigi	None/incomplete primary	Self-employed	>=38	Never drinker	Negative	Negative	Negative	1376
Male	Bicycle	25-34	Widowed/separated/divorced	2	No	Normal	No	2.8	0.6	1.3	1.34	1.12	0.62	Rural	0.141107	Well	Never	Tanzania	Kahama rural	Primary	Self-employed	<38	Ex drinker	Negative	Negative	Positive and not on treatment	1377
Female	Vehicle	45+	Widowed/separated/divorced	5+	No	Normal	Yes	2.1	0.4	0.7	1.59	1.04	0.49	Rural	2.1497	Tap in house/cmpd	Never	Uganda	Rural Wakiso	None/incomplete primary	Not employed	<38	Ex drinker	Positive and not on treatment	Negative	Negative	1378
Female	Walk	<25	Widowed/separated/divorced	1	No	Normal	No	4.9	1.5	2.9	0.6	1.35	0.81	Municipality	4.85702	Other	Never	Tanzania	Mwanza Municipality	Primary	Formal employment	>=38	Never drinker	Negative	Negative	Negative	1379
Male	Bicycle	45+	Married/living as married	5+	Yes	Normal	No	3.4	1	1.8	0.71	1.22	0.65	Rural	0.168545	Well	Never	Tanzania	Kahama rural	None/incomplete primary	Self-employed	>=38	Unhealthy drinker	Negative	Negative	Negative	1380
Male	Bicycle	35-44	Married/living as married	2	Yes	Normal	No	2.6	0.8	1.1	1.1	1.05	0.47	District town	0.364823	Well	Exsmoker	Tanzania	District town Geita	None/incomplete primary	Self-employed	<38	Never drinker	Negative	Positive and not on treatment	Negative	1381
Female	Vehicle	<25	Married/living as married	3	No	Normal	No	4.2	1.3	2.3	0.75	1.4	0.86	Rural	1.15923	Well	Never	Uganda	Rural Mpigi	Primary	Not employed	<38	Never drinker	Negative	Negative	Negative	1382
Female	Vehicle	<25	Married/living as married	3	No	Overweight	Yes	5	1.4	3	1.52	1.56	0.89	Municipality	0.36244	Tap in house/cmpd	Never	Uganda	Entebbe Municipality	Secondary or above	Not employed	<38	Ex drinker	Negative	Negative	Negative	1383
Male	Bicycle	25-34	Married/living as married	5+	Yes	Normal	No	5.2	1.1	3.1	1.9	1.58	1.05	Rural	0.168545	Well	Never	Tanzania	Kahama rural	Primary	Self-employed	<38	Never drinker	Negative	Negative	Positive and not on treatment	1384
Male	Walk	<25	Single	5+	No	Normal	No	4.7	1.1	3	1	1.39	0.83	District town	0.547235	Well	Never	Tanzania	District town Geita	None/incomplete primary	Not employed	<38	Never drinker	Negative	Negative	Negative	1385
Female	Walk	35-44	Married/living as married	1	Yes	Normal	No	3	0.8	1.5	1.18	1.23	0.65	Rural	2.1497	Well	Current	Uganda	Rural Wakiso	None/incomplete primary	Not employed	<38	Ex drinker	Negative	Negative	Negative	1386
Male	Walk	25-34	Married/living as married	5+	Yes	Normal	No	3.5	1.3	1.9	0.6	1.5	0.56	Municipality	4.20942	Tap in house/cmpd	Never	Tanzania	Mwanza Municipality	Secondary or above	Self-employed	>=38	Unhealthy drinker	Negative	Negative	Negative	1387
Female	Vehicle	25-34	Married/living as married	4	No	Normal	No	4.6	1.7	2.5	0.71	1.67	0.83	District town	0.878363	Tap in house/cmpd	Never	Uganda	District town Wakiso	Secondary or above	Not employed	<38	Healthy drinker	Negative	Negative	Positive and not on treatment	1388
Female	Vehicle	45+	Married/living as married	5+	No	Obese	Yes	5.3	1.2	3.4	0.85	1.32	1.26	Rural	2.1497	Tap in house/cmpd	Never	Uganda	Rural Wakiso	Primary	Self-employed	>=38	Ex drinker	Negative	Negative	Positive and not on treatment	1389
Male	Walk	25-34	Single	5+	Yes	Normal	No	4.8	1.6	2.2	2.56	1.54	1.07	Rural	2.1497	Tap in house/cmpd	Current	Uganda	Rural Wakiso	Secondary or above	Self-employed	>=38	Healthy drinker	Negative	Negative	Negative	1390
Male	Bicycle	<25	Single	5+	Yes	Normal	No	4	1.2	2.4	0.78	1.31	0.69	District town	0.655057	Tap in house/cmpd	Never	Tanzania	District town Kahama	Secondary or above	Not employed		Never drinker	Negative	Negative	Negative	1391
Male	Vehicle	25-34	Single	2	No	Normal	No	3.4	1	1.7	0.87	1.36	0.72	District town	0.054045	Well	Never	Uganda	District town Mpigi	Secondary or above	Self-employed	>=38	Never drinker	Negative	Negative	Negative	1392
Female	Walk	45+	Married/living as married	4	No	Normal	Yes	3.7	1.2	2.1	1.07	1.51	0.8	Municipality	0.36244	Tap in house/cmpd	Never	Uganda	Entebbe Municipality	None/incomplete primary	Self-employed	>=38	Healthy drinker	Negative	Negative	Negative	1393
Male	Walk	<25	Single	5+	Yes	Normal	No	3.4	0.9	2	0.87	1.19	0.83	Municipality	0.36244	Well	Never	Uganda	Entebbe Municipality	Secondary or above	Self-employed	>=38	Never drinker	Negative	Negative	Negative	1394
Female	Walk	<25	Single	0	No	Overweight	Yes	3.7	1.2	2.2	0.84	1.19	0.77	District town	0.878363	Other	Never	Uganda	District town Wakiso	Secondary or above	Not employed	<38	Never drinker	Negative	Negative	Negative	1395
Female	Walk	35-44	Married/living as married	3	Yes	Normal	No	3.5	0.6	1.9	2.08	0.95	0.78	Rural	1.15923	Well	Never	Uganda	Rural Mpigi	None/incomplete primary	Self-employed	<38	Healthy drinker	Negative	Negative	Negative	1396
Female	Walk	25-34	Married/living as married	3	Yes	Obese	Yes	6.9	2	4.2	1.2	1.93	1.07	Municipality	4.20942	Tap in house/cmpd	Never	Tanzania	Mwanza Municipality	Primary	Formal employment	>=38	Never drinker	Negative	Negative	Negative	1397
Male	Bicycle	25-34	Married/living as married	2	Yes	Normal	No	3	0.7	1	2	1.49	0.48	Rural	0.168545	Well	Exsmoker	Tanzania	Kahama rural	None/incomplete primary	Self-employed	<38	Ex drinker	Negative	Negative	Negative	1398
Male	Vehicle	45+	Married/living as married	5+	Yes	Normal	No	4.9	2.2	2.6	0.52	1.84	0.74	Municipality	0.36244	Tap in house/cmpd	Never	Uganda	Entebbe Municipality	Secondary or above	Not employed	<38	Unhealthy drinker	Negative	Negative	Negative	1399
Female	Walk	<25	Single	5+	Yes	Overweight	No	4.2	1.1	2.2	1.32	1.35	0.78	District town	0.554279	Tap in house/cmpd	Never	Tanzania	District town Kahama	Primary	Not employed		Never drinker	Negative	Negative	Negative	1400
Female	Walk	25-34	Single	3	No	Normal	No	3.2	0.9	1.9	0.6	1.16	0.69	District town	0.480375	Tap in house/cmpd	Never	Tanzania	District town Kahama	Secondary or above	Formal employment	>=38	Ex drinker	Negative	Negative	Negative	1401
Female	Walk	35-44	Married/living as married	2	No	Underwt	No	2.9	1.8	1	0.45	1.55	0.36	Rural	2.1497	Tap in house/cmpd	Never	Uganda	Rural Wakiso	None/incomplete primary	Self-employed	<38	Ex drinker	Negative	Positive and not on treatment	Negative	1402
Female	Bicycle	35-44	Married/living as married	5+	No	Normal	Yes	3.7	1.7	1.5	1	2.1	0.63	Rural	0.168545	Well	Never	Tanzania	Kahama rural	None/incomplete primary	Self-employed	<38	Never drinker	Negative	Negative	Negative	1403
Female	Walk	<25	Single	2	Yes	Normal	No	3.6	0.9	2.4	0.71	1.13	0.91	Municipality	0.36244	Tap in house/cmpd	Never	Uganda	Entebbe Municipality	Secondary or above	Not employed	<38	Never drinker	Negative	Negative	Negative	1404
Female	Vehicle	25-34	Married/living as married	5+	Yes	Normal	No	3	1.2	1.6	0.28	1.22	0.58	District town	0.878363	Tap in house/cmpd	Never	Uganda	District town Wakiso	Secondary or above	Not employed	<38	Healthy drinker	Negative	Negative	Negative	1405
Male	Walk	25-34	Widowed/separated/divorced	2	No	Underwt	No	3	1	1.7	0.6	1.38	0.6	Rural	0.141107	Well	Exsmoker	Tanzania	Kahama rural	Primary	Self-employed	<38	Ex drinker	Negative	Negative	Negative	1406
Male	Vehicle	25-34	Married/living as married	4	Yes	Normal	No	6.8	2.6	3.5	1.1	2.46	0.94	Municipality	4.85702	Tap in house/cmpd	Never	Tanzania	Mwanza Municipality	Primary	Self-employed	>=38	Unhealthy drinker	Negative	Negative	Negative	1407
Male	Vehicle	45+	Widowed/separated/divorced	4	Yes	Normal	No	2.6	0.7	1.2	0.87	1.2	0.49	Rural	1.15923	Well	Never	Uganda	Rural Mpigi	Secondary or above	Self-employed	<38	Healthy drinker	Negative	Negative	Negative	1408
Male	Bicycle	45+	Married/living as married	3	No	Normal	No	4.3	0.8	2.7	1.1	1.31	1.07	Rural	0.168545	Well	Exsmoker	Tanzania	Kahama rural	Primary	Self-employed	<38	Ex drinker	Negative	Negative	Positive and not on treatment	1409
Male	Bicycle	35-44	Married/living as married	5+	Yes	Normal	No	3.7	1.3	1.8	1	1.58	0.61	Rural	0.252459	Well	Current	Tanzania	Geita rural	Primary	Self-employed	<38	Healthy drinker	Negative	Negative	Positive and not on treatment	1410
Male	Walk	<25	Single	5+	No	Normal	No	4.1	0.8	2.5	1.15	1.24	0.84	Rural	1.15923	Well	Never	Uganda	Rural Mpigi	None/incomplete primary	Not employed	<38	Ex drinker	Negative	Negative	Negative	1411
Female	Vehicle	25-34	Single	5+	Yes	Normal	No	4.6	1	3.1	0.95	1.2	0.98	Municipality	0.36244	Tap in house/cmpd	Never	Uganda	Entebbe Municipality	Secondary or above	Not employed	<38	Healthy drinker	Negative	Negative	Negative	1412
Female	Vehicle	45+	Married/living as married	5+	No		Yes	6.3	1	4	2.38	1.16	1.62	Rural	2.1497	Tap in house/cmpd	Never	Uganda	Rural Wakiso	None/incomplete primary	Not employed	<38	Never drinker	Positive and not on treatment	Negative	Positive and on treatment	1413
Female	Vehicle	45+	Widowed/separated/divorced	5+	No	Obese	Yes	5.7	1	3.8	1.64	1	1.62	Rural	2.1497	Tap in house/cmpd	Never	Uganda	Rural Wakiso	Primary	Self-employed	>=38	Healthy drinker	Negative	Negative	Positive and on treatment	1414
Female	Walk	45+	Widowed/separated/divorced	0		Normal	No	4	0.9	2.6	0.93	1.58	0.83	Rural	0.147261	Well	Never	Tanzania	Kahama rural	Primary	Self-employed	<38	Never drinker	Negative	Negative	Negative	1415
Female	Vehicle	35-44	Married/living as married	3	No	Overweight	Yes	5.3	1.3	3.3	1.26	1.48	1.16	District town	0.054045	Tap in house/cmpd	Never	Uganda	District town Mpigi	Secondary or above	Formal employment	>=38	Healthy drinker	Negative	Positive and not on treatment	Negative	1416
Female	Walk	<25	Single	4	Yes	Normal	Yes	4.5	0.7	2.7	1.3	1.23	0.96	District town	0.497486	Well	Never	Tanzania	District town Geita	Secondary or above	Formal employment	>=38	Never drinker	Negative	Negative	Negative	1417
Male	Vehicle	45+	Widowed/separated/divorced	1	No	Underwt	No	1.8	0.7	0.6	0.72	0.99	0.34	Rural	1.15923	Well	Current	Uganda	Rural Mpigi	Primary	Self-employed	<38	Healthy drinker	Negative	Positive and not on treatment	Negative	1418
Male	Bicycle	25-34	Married/living as married	3	Yes	Normal	No	5.1	1.1	3	2.2	1.2	0.95	Rural	0.224587	Well	Never	Tanzania	Geita rural	Primary	Self-employed	>=38	Never drinker	Negative	Negative	Positive and not on treatment	1419
Female	Walk	45+	Widowed/separated/divorced	4	Yes	Normal	No	4.3	0.7	1.9	3.3	1.18	0.95	Rural	0.252459	Well	Never	Tanzania	Geita rural	None/incomplete primary	Self-employed	<38	Ex drinker	Negative	Negative	Negative	1420
Female	Vehicle	25-34	Married/living as married	5+	No	Overweight	No	5.4	1.9	3.3	0.85	1.77	0.9	District town	0.878363	Tap in house/cmpd	Never	Uganda	District town Wakiso	Secondary or above	Self-employed	>=38	Never drinker	Negative	Negative	Negative	1421
Male	Walk	<25	Married/living as married	5+	No	Normal	No	3.1	1.2	1.5	0.5	1.41	0.52	Rural	0.157234	Well	Never	Tanzania	Kahama rural	Primary	Self-employed	<38	Never drinker	Negative	Negative	Negative	1422
Male	Walk	45+	Married/living as married	5+	No	Normal	No	4.6	1.5	2.4	0.82	1.83	0.83	Rural	1.15923	Well	Never	Uganda	Rural Mpigi	Primary	Self-employed	>=38	Healthy drinker	Negative	Negative	Positive and not on treatment	1423
Female	Vehicle	45+	Married/living as married	5+	No	Overweight	Yes	6.2	1.2	3.9	1.76	1.69	1.5	Rural	2.1497	Tap in house/cmpd	Never	Uganda	Rural Wakiso	Secondary or above	Self-employed	>=38	Healthy drinker	Negative	Negative	Negative	1424
Female	Vehicle	<25	Single	3		Normal	No	3.4	1.1	1.7	1	1.29	0.62	District town	0.390882	Other	Never	Tanzania	District town Geita	Secondary or above	Not employed	<38	Never drinker	Negative	Negative	Negative	1425
Male	Walk	25-34	Single	5+	No	Normal	No	3.9	1.4	2	1.09	1.59	0.84	Municipality	0.36244	Tap in house/cmpd	Never	Uganda	Entebbe Municipality	None/incomplete primary	Formal employment	>=38	Unhealthy drinker	Negative	Negative	Negative	1426
Male	Vehicle	35-44	Widowed/separated/divorced	5+	No	Underwt	No	4.5	1.4	2.5	0.78	1.61	0.93	District town	0.054045	Tap in house/cmpd	Exsmoker	Uganda	District town Mpigi	Secondary or above	Formal employment	>=38	Never drinker	Negative	Negative	Positive and not on treatment	1427
Female	Bicycle	<25	Single	5+	Yes	Normal	No	2.9	0.8	1.7	0.7	1.27	0.61	Rural	0.168545	Well	Never	Tanzania	Kahama rural	Secondary or above	Not employed	<38	Never drinker	Negative	Negative	Negative	1428
Female	Walk	<25	Married/living as married	1		Normal	No							Rural	0.242154	Well	Never	Tanzania	Geita rural	None/incomplete primary	Self-employed	<38	Never drinker		Negative	Negative	1429
Female	Bicycle	25-34	Married/living as married	4		Normal	No	4.7	1.2	2.2	0.75	1.64	0.84	Rural	0.141107	Well	Never	Tanzania	Kahama rural	None/incomplete primary	Self-employed	<38	Never drinker	Negative	Negative	Negative	1430
Male	Walk	25-34	Widowed/separated/divorced	3	Yes	Normal	No	4.1	1.9	1.7	2.05	1.96	0.68	District town	0.878363	Tap in house/cmpd	Current	Uganda	District town Wakiso	Secondary or above	Self-employed	>=38	Healthy drinker	Negative	Negative	Negative	1431
Female	Vehicle	45+	Married/living as married	1	Yes	Underwt	No	3.9	1.8	1.6	0.82	1.82	0.55	Rural	1.15923	Well	Never	Uganda	Rural Mpigi	None/incomplete primary	Not employed	<38	Unhealthy drinker	Negative	Negative	Negative	1432
Male	Walk	25-34	Married/living as married	5+		Normal	No	5	1.6	2.6	1.4	1.63	0.73	Municipality	2.33856	Tap in house/cmpd	Never	Tanzania	Mwanza Municipality	Secondary or above	Self-employed	>=38	Ex drinker	Negative	Negative	Negative	1433
Female	Walk	35-44	Widowed/separated/divorced	4	No	Normal	Yes	3.2	0.5	1.6	1.21	1.15	0.94	District town	0.054045	Tap in house/cmpd	Never	Uganda	District town Mpigi	Secondary or above	Not employed	<38	Never drinker	Negative	Negative	Negative	1434
Female	Bicycle	<25	Married/living as married	5+	Yes	Normal	Yes	5.8	1.4	3.7	0.62	1.98	1.21	Rural	0.147261	Tap in house/cmpd	Never	Tanzania	Kahama rural	Secondary or above	Formal employment	>=38	Never drinker	Negative	Negative	Negative	1435
Male	Vehicle	35-44	Married/living as married	5+	Yes	Normal	No	4.2	1.1	1.8	2.07	1.88	0.63	District town	0.450352	Tap in house/cmpd	Never	Tanzania	District town Kahama	Primary	Formal employment	>=38	Unhealthy drinker	Negative	Positive and not on treatment	Positive and not on treatment	1436
Male	Walk	45+	Widowed/separated/divorced	4		Normal	No	4.6	1.4	2.7	0.7	0.93	0.86	Rural	0.203105	Well	Current	Tanzania	Geita rural	None/incomplete primary	Self-employed	<38	Ex drinker	Negative	Negative	Negative	1437
Male	Vehicle	25-34	Single	4	No	Normal	No	2.5	0.9	1.1	1.1	1.34	0.38	District town	0.054045	Tap in house/cmpd	Current	Uganda	District town Mpigi	None/incomplete primary	Self-employed	<38	Ex drinker	Negative	Positive and on treatment	Negative	1438
Female	Walk	35-44	Married/living as married	3	No	Overweight	Yes	5.4	0.8	3.4	1.53	1.43	1.33	Rural	0.147261	Well	Never	Tanzania	Kahama rural	Primary	Self-employed	<38	Ex drinker	Negative	Negative	Positive and not on treatment	1439
Female	Vehicle	<25	Married/living as married	2	No	Underwt	No	2.7	1.2	1.4	0.43	0.94	0.6	District town	0.054045	Well	Never	Uganda	District town Mpigi	Secondary or above	Not employed	<38	Never drinker	Negative	Negative	Negative	1440
Male	Walk	25-34	Married/living as married	4	Yes	Normal	No	3.8	1.1	2.2	1.6	1.51	0.82	Rural	2.1497	Well	Never	Uganda	Rural Wakiso	None/incomplete primary	Self-employed	>=38	Healthy drinker	Positive and on treatment	Negative	Negative	1441
Male	Bicycle	45+	Married/living as married	5+	Yes	Overweight	No	4	0.9	2.3	1.66	1.24	0.83	Rural	2.1497	Well	Never	Uganda	Rural Wakiso	None/incomplete primary	Self-employed	<38	Healthy drinker	Negative	Negative	Positive and not on treatment	1442
Female	Walk	<25	Single	5+	Yes	Normal	No	4.5	0.9	3.1	0.62	1.09	1.03	District town	0.878363	Tap in house/cmpd	Never	Uganda	District town Wakiso	Secondary or above	Self-employed	<38	Never drinker	Negative	Negative	Negative	1443
Female	Vehicle	25-34	Married/living as married	4	No	Overweight	Yes	4.8	1.3	3	0.79	1.4	0.99	District town	0.878363	Well	Never	Uganda	District town Wakiso	Primary	Self-employed	>=38	Never drinker	Negative	Negative	Negative	1444
Male	Vehicle	45+	Married/living as married	4	No	Normal	Yes	5.3	1.1	3.2	2.1	1.52	0.92	Municipality	5.74011	Other	Never	Tanzania	Mwanza Municipality	None/incomplete primary	Formal employment	>=38	Never drinker	Negative	Negative	Negative	1445
Female	Walk	25-34	Married/living as married	5+	Yes	Normal	No	3.9	1.2	2.3	0.62	1.35	0.73	Municipality	0.36244	Tap in house/cmpd	Never	Uganda	Entebbe Municipality	Secondary or above	Formal employment	>=38	Never drinker	Negative	Negative	Negative	1446
Male	Vehicle	35-44	Married/living as married	5+	No	Normal	No	4.5	1.5	2.4	1.06	1.59	0.73	Municipality	0.36244	Well	Never	Uganda	Entebbe Municipality	Primary	Self-employed	>=38	Healthy drinker	Negative	Negative	Negative	1447
Male	Vehicle	25-34	Married/living as married	5+	No	Normal	No	3.7	1	2.1	1.11	1.4	0.8	District town	0.054045	Tap in house/cmpd	Never	Uganda	District town Mpigi	Secondary or above	Self-employed	>=38	Healthy drinker	Negative	Negative	Negative	1448
Male	Bicycle	25-34	Married/living as married	3	No	Normal	No	3.8	1.4	1.9	0.6	1.26	0.64	Rural	0.199633	Well	Never	Tanzania	Geita rural	None/incomplete primary	Self-employed	<38	Never drinker	Negative	Negative	Negative	1449
Female	Walk	45+	Married/living as married	4	No	Obese	Yes	6	1.6	3.1	3.22	1.99	1.25	Rural	2.1497	Well	Never	Uganda	Rural Wakiso	Secondary or above	Not employed	<38	Never drinker	Negative	Negative	Negative	1450
Female	Vehicle	45+	Widowed/separated/divorced	4	Yes	Normal	No	4.4	1.3	2.3	1.73	1.72	0.86	Rural	1.15923	Well	Never	Uganda	Rural Mpigi	Primary	Self-employed	<38	Never drinker	Negative	Negative	Negative	1451
Female	Vehicle	45+	Widowed/separated/divorced	0	No	Normal	Yes	4.4	1.3	2.3	1.47	1.74	0.82	Rural	2.1497	Well	Never	Uganda	Rural Wakiso	None/incomplete primary	Not employed	<38	Ex drinker	Negative	Negative	Positive and not on treatment	1452
Male	Walk	<25	Married/living as married	1		Normal	No							Rural	0.242154	Well	Never	Tanzania	Geita rural	None/incomplete primary	Self-employed	<38	Never drinker	Negative	Negative	Negative	1453
Female	Bicycle	<25	Married/living as married	0	No	Normal	No	4.1	1.4	2	0.69	1.61	0.69	Rural	0.141107	Well	Never	Tanzania	Kahama rural	None/incomplete primary	Self-employed	<38	Never drinker	Negative	Negative	Negative	1454
Female	Vehicle	25-34	Married/living as married	5+	Yes	Normal	No	5.6	1.6	3.7	0.6	1.5	1.19	Municipality	0.36244	Tap in house/cmpd	Never	Uganda	Entebbe Municipality	Secondary or above	Self-employed	<38	Never drinker	Negative	Negative	Negative	1455
Male	Walk	<25	Single	5+	Yes	Normal	No							Rural	0.224587	Well	Never	Tanzania	Geita rural	Secondary or above	Not employed	<38	Never drinker			Negative	1456
Male	Walk	45+	Married/living as married	2	No	Normal	No	4	1.4	1.9	1.15	1.8	0.76	District town	0.054045	Well	Never	Uganda	District town Mpigi	Secondary or above	Not employed	<38	Healthy drinker	Negative	Negative	Negative	1457
Male	Vehicle	45+	Married/living as married	5+	No	Underwt	No	3.7	1.3	1.9	1.22	1.57	0.62	Rural	1.15923	Well	Never	Uganda	Rural Mpigi	Primary	Formal employment	<38	Ex drinker	Negative	Negative	Negative	1458
Male	Bicycle	45+	Married/living as married	3	No	Normal	No	4.8	1.4	2.5	1.6	1.66	0.84	District town	0.390882	Well	Never	Tanzania	District town Geita	Primary	Self-employed	>=38	Never drinker	Negative	Negative	Negative	1459
Female	Vehicle	25-34	Married/living as married	1	No	Overweight	Yes	2.6	0.8	1.4	0.74	1.14	0.46	Rural	1.15923	Well	Never	Uganda	Rural Mpigi	None/incomplete primary	Not employed	<38	Ex drinker	Negative	Negative	Negative	1460
Male	Bicycle	25-34	Married/living as married	3	No	Normal	No	3.3	0.5	2	1.38	0.87	0.89	Rural	2.1497	Well	Never	Uganda	Rural Wakiso	Secondary or above	Self-employed	>=38	Healthy drinker	Negative	Positive and not on treatment	Negative	1461
Female	Walk	<25	Single	5+	Yes	Normal	No	4.9	0.8	3.3	0.86	1.16	1.19	District town	0.600469	Tap in house/cmpd	Never	Tanzania	District town Kahama	Primary	Formal employment	<38	Never drinker	Negative	Negative	Negative	1462
Male	Walk	25-34	Married/living as married	3	Yes	Normal	No	2.3	0.8	1.2	0.71	1.29	0.5	District town	0.450352	Other	Current	Tanzania	District town Kahama	Primary	Self-employed	<38	Ex drinker	Negative	Positive and on treatment	Negative	1463
Female	Walk	<25	Single	4	No	Normal	No	5.1	1.5	3.1	0.81	1.56	1.12	District town	0.878363	Well	Never	Uganda	District town Wakiso	Secondary or above	Not employed	<38	Never drinker	Negative	Negative	Negative	1464
Male	Walk	45+	Widowed/separated/divorced	1	No	Normal	No	4	1	2	1.7	1.36	0.79	Rural	1.15923	Well	Current	Uganda	Rural Mpigi	None/incomplete primary	Self-employed	>=38	Ex drinker	Negative	Negative	Negative	1465
Female	Vehicle	25-34	Married/living as married	5+	Yes	Overweight	Yes	5	1.7	2.7	0.7	1.7	0.86	District town	0.497486	Well	Never	Tanzania	District town Geita	Primary	Not employed	<38	Unhealthy drinker	Negative	Negative	Negative	1466
Male	Bicycle	45+	Married/living as married	4		Normal	No	3.6	0.7	2.3	0.95	1.21	0.86	Rural	0.147261	Tap in house/cmpd	Never	Tanzania	Kahama rural	Primary	Self-employed	<38	Ex drinker	Negative	Negative	Positive and not on treatment	1467
Male	Walk	45+	Widowed/separated/divorced	3	Yes	Normal	No	3.8	1.5	0.7	5.13	2.33	0.48	Rural	2.1497	Well	Current	Uganda	Rural Wakiso	None/incomplete primary	Formal employment	<38	Healthy drinker	Negative	Negative	Negative	1468
Female	Walk	45+	Married/living as married	5+	Yes	Overweight	Yes	4.2	0.9	2.1	3.06	1.62	0.9	Rural	2.1497	Well	Never	Uganda	Rural Wakiso	Secondary or above	Self-employed	>=38	Ex drinker	Negative	Negative	Negative	1469
Male	Bicycle	25-34	Married/living as married	5+	Yes	Normal	No	3.7	1	2.1	0.7	1.22	0.86	Rural	0.318036	Well	Never	Tanzania	Geita rural	Primary	Self-employed	<38	Ex drinker	Negative	Negative	Negative	1470
Female	Walk	25-34	Widowed/separated/divorced	2		Underwt	No	2.7	0.8	1.4	0.7	1	0.4	Rural	0.203105	Well	Never	Tanzania	Geita rural	None/incomplete primary	Self-employed		Ex drinker	Negative	Positive and on treatment	Negative	1471
Female	Vehicle	<25	Single	5+	Yes	Normal	No	5	1.3	3	0.71	1.35	0.84	District town	0.480375	Tap in house/cmpd	Never	Tanzania	District town Kahama	Secondary or above	Not employed	<38	Never drinker	Negative	Negative	Negative	1472
Female	Walk	25-34	Married/living as married	4	Yes	Normal	No	4.7	1.4	2.7	0.67	1.49	0.83	District town	0.450352	Other	Never	Tanzania	District town Kahama	None/incomplete primary	Not employed	<38	Ex drinker	Negative	Negative	Negative	1473
Male	Vehicle	45+	Married/living as married	4	Yes	Normal	Yes	6.6	0.9	4.1	2.5	1.22	1.37	District town	0.547235	Other	Never	Tanzania	District town Geita	Secondary or above	Self-employed	>=38	Never drinker	Negative	Negative	Positive and not on treatment	1474
Male	Walk	35-44	Widowed/separated/divorced	2	Yes	Normal	No	2	0.3	1	0.9	0.66	0.41	Rural	0.203105	Well	Current	Tanzania	Geita rural	None/incomplete primary	Self-employed	<38	Ex drinker	Negative	Negative	Positive and not on treatment	1475
Male	Vehicle	35-44	Married/living as married	3	No	Overweight	Yes	6.4	1.1	3	6.6	1.5	1.14	Municipality	4.85702	Other	Never	Tanzania	Mwanza Municipality	Secondary or above	Self-employed	>=38	Unhealthy drinker	Negative	Negative	Positive and not on treatment	1476
Male	Bicycle	<25	Married/living as married	5+		Normal	No	3.3	0.7	2	0.94	1.19	0.67	Rural	0.147261	Tap in house/cmpd	Never	Tanzania	Kahama rural	Secondary or above	Self-employed	<38	Never drinker	Negative	Negative	Negative	1477
Male	Vehicle	35-44	Married/living as married	5+	No	Overweight	No	3.9	0.8	2.2	2.56	1.22	0.72	Municipality	0.36244	Well	Never	Uganda	Entebbe Municipality	None/incomplete primary	Self-employed	>=38	Ex drinker	Negative	Negative	Positive and not on treatment	1478
Male	Bicycle	45+	Married/living as married	5+	Yes	Normal	No							Rural	0.157234	Well	Never	Tanzania	Kahama rural	Secondary or above	Self-employed	<38	Never drinker	Negative	Negative		1479
Female	Walk	35-44	Married/living as married	5+	Yes	Normal	Yes	3.8	1.1	2.1	0.5	1.13	0.7	Rural	1.15923	Well	Never	Uganda	Rural Mpigi	Secondary or above	Self-employed	>=38	Never drinker	Negative	Negative	Negative	1480
Female	Walk	<25	Single	5+	No	Overweight	Yes	3.1	1.3	1.3	1.06	1.82	0.46	District town	0.878363	Tap in house/cmpd	Never	Uganda	District town Wakiso	Secondary or above	Not employed	<38	Never drinker	Negative	Negative	Negative	1481
Female	Walk	45+	Married/living as married	3		Normal	No	2.8	0.2	0.8	1.2	0.78	0.4	Rural	0.157234	Well	Never	Tanzania	Kahama rural	None/incomplete primary	Self-employed	<38	Never drinker	Negative	Positive and not on treatment	Negative	1482
Male	Walk	45+	Married/living as married	3	No	Normal	No	2.4	0.3	0.6	1.8	0.97	0.35	Rural	0.242154	Well	Current	Tanzania	Geita rural	None/incomplete primary	Self-employed		Ex drinker	Negative	Negative	Negative	1483
Male	Vehicle	45+	Married/living as married	2	Yes	Normal	No	5.4	2.5	2.4	1.21	2.5	1.21	Municipality	5.74011	Other	Exsmoker	Tanzania	Mwanza Municipality	Primary	Self-employed	>=38	Unhealthy drinker	Negative	Negative	Negative	1484
Male	Bicycle	25-34	Married/living as married	2	Yes	Normal	No	2.9	0.3	1.3	1.8	0.99	0.63	Rural	0.157234	Well	Never	Tanzania	Kahama rural	Primary	Self-employed	<38	Never drinker	Negative	Negative	Negative	1485
Male	Vehicle	35-44	Married/living as married	3	No	Normal	No	3.7	1.2	1.8	1.67	1.56	0.71	District town	0.054045	Tap in house/cmpd	Never	Uganda	District town Mpigi	Secondary or above	Formal employment	>=38	Never drinker	Negative	Negative	Negative	1486
Female	Walk	<25	Single	5+	No	Overweight	Yes	3.8	1	2.3	0.77	1.18	0.72	Rural	2.1497	Tap in house/cmpd	Never	Uganda	Rural Wakiso	Secondary or above	Not employed	<38	Healthy drinker	Negative	Negative	Negative	1487
Female	Walk	<25	Married/living as married	5+		Overweight	Yes	4.6	1.3	2.7	0.82			Rural	0.147261	Tap in house/cmpd	Never	Tanzania	Kahama rural	Secondary or above	Self-employed	<38	Never drinker	Negative	Negative	Negative	1488
Male	Vehicle	45+	Married/living as married	5+	No	Overweight	No	4.7	1	3.2	0.93	1.16	1.1	District town	0.878363	Well	Never	Uganda	District town Wakiso	Secondary or above	Self-employed	>=38	Never drinker	Negative	Negative	Positive and not on treatment	1489
Male	Walk	25-34	Single	1		Normal	No	3.7	0.7	2.2	0.8	1.15	0.84	Rural	0.153245	Well	Never	Tanzania	Kahama rural	None/incomplete primary	Self-employed	<38	Never drinker	Negative	Negative	Positive and not on treatment	1490
Male	Bicycle	45+	Married/living as married	3	No	Underwt	No	4.8	1.3	3.1	0.84	1.26	0.9	Rural	2.1497	Tap in house/cmpd	Exsmoker	Uganda	Rural Wakiso	Secondary or above	Not employed	>=38	Healthy drinker	Negative	Negative	Negative	1491
Male	Vehicle	<25	Single	5+	Yes	Normal	No	3.2	0.7	2.1	1.07	0.87	0.86	District town	0.878363	Tap in house/cmpd	Never	Uganda	District town Wakiso	Secondary or above	Not employed	<38	Healthy drinker	Negative	Negative	Negative	1492
Female	Walk	<25	Married/living as married	5+	Yes	Normal	No	6.8	2.4	3.9	0.7	2.11	1.14	Municipality	4.20942	Tap in house/cmpd	Never	Tanzania	Mwanza Municipality	Secondary or above	Self-employed	>=38	Never drinker	Negative	Negative	Negative	1493
Female	Vehicle	25-34	Widowed/separated/divorced	4	Yes	Obese	Yes	5.7	1.2	3.7	0.72	1.56	1.19	District town	0.655057	Other	Never	Tanzania	District town Kahama	Primary	Self-employed	>=38	Ex drinker	Negative	Negative	Negative	1494
Male	Bicycle	<25	Married/living as married	1	No	Normal	No	4.8	1.1	2.8	1.3	1.29	0.88	Rural	0.242154	Well	Exsmoker	Tanzania	Geita rural	Primary	Self-employed	<38	Ex drinker	Negative	Negative	Negative	1495
Male	Bicycle	35-44	Widowed/separated/divorced	5+		Normal	No	2.5	1.3	2.1	0.91	1.54	0.7	District town	0.450352	Tap in house/cmpd	Current	Tanzania	District town Kahama	Primary	Self-employed	>=38	Ex drinker	Negative	Negative	Negative	1496
Male	Walk	25-34	Married/living as married	2	No	Normal	No	4	1.2	2.2	0.78	1.55	0.84	Rural	1.15923	Well	Never	Uganda	Rural Mpigi	None/incomplete primary	Self-employed	<38	Healthy drinker	Negative	Negative	Negative	1497
Female	Vehicle	<25	Married/living as married	3	Yes	Normal	No	4.1	1.1	2.4	0.48	1.54	0.76	Rural	0.133742	Well	Never	Tanzania	Kahama rural	Secondary or above	Self-employed	<38	Never drinker	Negative	Negative	Negative	1498
Male	Walk	45+	Widowed/separated/divorced	1		Normal	No	3.7	1.4	1.3	1.9	2.01	0.57	Rural	0.153245	Well	Current	Tanzania	Kahama rural	Primary	Self-employed	<38	Unhealthy drinker	Negative	Negative	Positive and not on treatment	1499
Female	Walk	<25	Single	2	No	Normal	No	4.3	1.3	2.3	1.16	1.58	1.02	District town	0.054045	Tap in house/cmpd	Never	Uganda	District town Mpigi	Secondary or above	Not employed	<38	Never drinker	Negative	Negative	Negative	1500
Female	Walk	<25	Widowed/separated/divorced	1		Normal	No	2.3	0.6	0.9	1.3	1.2	0.54	Rural	0.203105	Well	Never	Tanzania	Geita rural	None/incomplete primary	Self-employed	<38	Ex drinker	Negative	Negative	Negative	1501
Female	Walk	<25	Single	4	Yes	Normal	No	4.4	1.2	2.3	0.72	1.4	0.9	District town	0.054045	Well	Never	Uganda	District town Mpigi	Secondary or above	Not employed	<38	Never drinker	Negative	Negative	Negative	1502
Male	Vehicle	25-34	Married/living as married	5+	No	Overweight	No	6.4	1.1	3.9	3.49	1.72	1.59	Rural	2.1497	Tap in house/cmpd	Never	Uganda	Rural Wakiso	Secondary or above	Formal employment	>=38	Never drinker	Negative	Negative	Negative	1503
Female	Walk	45+	Married/living as married	3	No	Obese	Yes	4.7	1	2.9	1	1.53	1.02	Rural	0.168545	Well	Never	Tanzania	Kahama rural	None/incomplete primary	Self-employed	<38	Never drinker	Negative	Negative	Negative	1504
Female	Vehicle	35-44	Married/living as married	3	No	Normal	No	3.2	0.7	2.1	0.68	0.89	0.77	Rural	1.15923	Well	Never	Uganda	Rural Mpigi	None/incomplete primary	Not employed	<38	Never drinker	Negative	Positive and on treatment	Negative	1505
Male	Vehicle	35-44	Married/living as married	1	No	Normal	No	3.2	1.3	1.6	0.45	1.16	0.55	Rural	1.15923	Well	Never	Uganda	Rural Mpigi	None/incomplete primary	Self-employed	<38	Ex drinker	Negative	Negative	Positive and not on treatment	1506
Female	Walk	45+	Widowed/separated/divorced	0	Yes	Underwt	No	3	0.9	1.5	0.9	1.16	0.48	Rural	0.211376	Well	Never	Tanzania	Geita rural	None/incomplete primary	Self-employed		Never drinker	Negative	Negative	Positive and not on treatment	1507
Female	Vehicle	35-44	Married/living as married	5+	Yes	Overweight	Yes	3.8	0.7	1.9	2.84	1.19	0.78	Rural	2.1497	Tap in house/cmpd	Exsmoker	Uganda	Rural Wakiso	Secondary or above	Self-employed	>=38	Never drinker	Negative	Negative	Negative	1508
Female	Vehicle	35-44	Married/living as married	4	Yes	Underwt	No	5.2	1.9	2.8	1.5	1.94	0.88	Municipality	4.85702	Other	Never	Tanzania	Mwanza Municipality	Primary	Self-employed	<38	Never drinker	Negative	Positive and not on treatment	Negative	1509
Female	Bicycle	<25	Single	5+	No	Normal	No	4.5	1.3	2.7	0.5	1.23	0.82	District town	0.456029	Well	Never	Tanzania	District town Geita	None/incomplete primary	Not employed		Never drinker	Negative	Negative	Negative	1510
Female	Walk	25-34	Married/living as married	5+	Yes	Normal	No	4.2	1.3	2.8	0.72	1.36	0.79	District town	0.554279	Tap in house/cmpd	Never	Tanzania	District town Kahama	Secondary or above	Formal employment	>=38	Never drinker	Negative	Negative	Negative	1511
Female	Bicycle	35-44	Widowed/separated/divorced	4		Normal	No	4.2	1.1	2.2	1.6	1.37	0.7	Rural	0.199633	Well	Never	Tanzania	Geita rural	None/incomplete primary	Self-employed	<38	Never drinker	Negative	Positive and not on treatment	Negative	1512
Female	Walk	25-34	Married/living as married	2	No	Normal	No	3.9	1.6	2.2	0.58	1.44	0.65	Rural	2.1497	Tap in house/cmpd	Never	Uganda	Rural Wakiso	Secondary or above	Not employed	<38	Healthy drinker	Negative	Negative	Negative	1513
Male	Vehicle	35-44	Married/living as married	5+		Obese	Yes	7.5	0.8	4.9	2.33	1.34	1.94	District town	0.480375	Tap in house/cmpd	Never	Tanzania	District town Kahama	Primary	Formal employment	>=38	Never drinker	Negative	Negative	Positive and not on treatment	1514
Female	Bicycle	45+	Widowed/separated/divorced	5+	No	Normal	Yes	5.1	1.8	2.8	1.01	1.52	1	Municipality	0.36244	Tap in house/cmpd	Never	Uganda	Entebbe Municipality	Primary	Not employed	<38	Ex drinker	Negative	Positive and on treatment	Negative	1515
Female	Walk	35-44	Single	5+	Yes	Overweight	Yes	3.8	1.3	1.9	0.9	1.42	0.63	Municipality	4.20942	Tap in house/cmpd	Exsmoker	Tanzania	Mwanza Municipality	Primary	Self-employed	>=38	Never drinker	Negative	Negative	Negative	1516
Female	Walk	35-44	Married/living as married	5+	Yes	Normal	No	4.7	1.5	2.1	2.89	2.29	0.88	Municipality	0.36244	Tap in house/cmpd	Never	Uganda	Entebbe Municipality	None/incomplete primary	Self-employed	>=38	Unhealthy drinker	Negative	Negative	Positive and not on treatment	1517
Female	Vehicle	45+	Widowed/separated/divorced	5+	No	Normal	No	5.2	2.1	2.7	0.65	1.87	0.81	Municipality	0.36244	Tap in house/cmpd	Never	Uganda	Entebbe Municipality	None/incomplete primary	Not employed	<38	Ex drinker	Negative	Negative	Negative	1518
Male	Vehicle	45+	Married/living as married	4	No	Normal	No	5.8	1.2	3.7	1.6	1.6	1.01	Municipality	4.85702	Other	Never	Tanzania	Mwanza Municipality	Primary	Not employed	>=38	Never drinker	Negative	Negative	Positive and on treatment	1519
Female	Bicycle	45+	Married/living as married	5+	Yes	Normal	Yes	5	0.8	3.2	1.09	1.43	1.23	Rural	0.147261	Tap in house/cmpd	Never	Tanzania	Kahama rural	None/incomplete primary	Self-employed	>=38	Never drinker	Negative	Negative	Negative	1520
Male	Vehicle	25-34	Married/living as married	5+		Normal	No	4	1	2.4	1.1	1.28	0.75	District town	0.497486	Well	Never	Tanzania	District town Geita	Secondary or above	Self-employed	>=38	Never drinker	Negative	Negative	Negative	1521
Female	Bicycle	45+	Widowed/separated/divorced	3	No	Normal	No	3.2	0.6	1.7	1.3	1.12	0.75	Rural	0.168545	Well	Never	Tanzania	Kahama rural	None/incomplete primary	Not employed	<38	Never drinker	Negative	Negative	Negative	1522
Male	Vehicle	<25	Married/living as married	5+	Yes	Normal	No	4.6	1.2	2.9	0.52	1.42	1	District town	0.450352	Tap in house/cmpd	Never	Tanzania	District town Kahama	Primary	Formal employment	>=38	Ex drinker	Negative	Negative	Negative	1523
Female	Walk	35-44	Married/living as married	3	Yes	Overweight	Yes	5.3	2.2	2.3	2.25	2.22	0.92	Municipality	0.36244	Tap in house/cmpd	Never	Uganda	Entebbe Municipality	Primary	Not employed	<38	Ex drinker	Negative	Negative	Negative	1524
Female	Bicycle	35-44	Married/living as married	5+	Yes	Normal	Yes	4.3	1.5	2.1	1	1.88	0.64	Rural	0.141107	Other	Never	Tanzania	Kahama rural	Primary	Self-employed	>=38	Ex drinker	Negative	Negative	Negative	1525
Female	Vehicle	<25	Single	2	Yes	Normal	Yes	4.1	1.2	2	1.53	1.62	1.02	District town	0.054045	Well	Never	Uganda	District town Mpigi	Secondary or above	Not employed	<38	Never drinker	Negative	Positive and on treatment	Negative	1526
Male	Walk	45+	Married/living as married	1		Normal	No	3.1	1	1.6	0.5	1.03	0.53	Rural	0.203105	Well	Never	Tanzania	Geita rural	None/incomplete primary	Self-employed	<38	Never drinker	Negative	Negative	Negative	1527
Male	Bicycle	<25	Married/living as married	3	Yes	Normal	No	1.9	0.3	0.8	1.1	0.7	0.41	Rural	0.318036	Well	Never	Tanzania	Geita rural	None/incomplete primary	Self-employed	<38	Never drinker	Negative	Negative	Negative	1528
Female	Walk	35-44	Married/living as married	5+	Yes	Obese	Yes	3.8	1.2	2.1	1	1.33	0.6	Rural	0.224587	Well	Exsmoker	Tanzania	Geita rural	None/incomplete primary	Self-employed	<38	Unhealthy drinker	Negative	Negative	Negative	1529
Male	Vehicle	45+	Married/living as married	1	Yes	Underwt	No	5.2	0.9	3.4	1.77			Rural	1.15923	Well	Never	Uganda	Rural Mpigi	None/incomplete primary	Not employed	<38	Healthy drinker	Negative	Negative	Positive and not on treatment	1530
Female	Walk	45+	Widowed/separated/divorced	4	No	Overweight	Yes	2.6	0.6	1.2	0.7	1.88	1.15	Rural	0.14734	Tap in house/cmpd	Never	Tanzania	Geita rural	None/incomplete primary	Not employed	<38	Never drinker	Negative	Negative	Positive and not on treatment	1531
Female	Walk	45+	Married/living as married	2	Yes	Normal	No	3.9	0.7	2.2	1.5	1.32	0.81	Rural	0.203105	Well	Never	Tanzania	Geita rural	Primary	Self-employed	<38	Ex drinker	Negative	Negative	Negative	1532
Male	Vehicle	45+	Married/living as married	5+	No	Obese	Yes	3.5	0.7	1.9	1.88	1.16	0.77	District town	0.878363	Tap in house/cmpd	Never	Uganda	District town Wakiso	Secondary or above	Self-employed	>=38	Ex drinker	Positive and on treatment	Negative	Positive and not on treatment	1533
Female	Walk	<25	Married/living as married	4	No	Normal	No	4.2	0.6	2.8	1.03	1.06	1.15	Rural	0.147261	Well	Never	Tanzania	Kahama rural	Secondary or above	Self-employed	>=38	Never drinker	Negative	Negative	Negative	1534
Female	Bicycle	<25	Married/living as married	5+	Yes	Overweight	Yes	5.3	1.6	2.7	0.9	1.68	0.78	District town	0.42095	Well	Never	Tanzania	District town Geita	Primary	Not employed		Never drinker	Negative	Negative	Negative	1535
Female	Walk	25-34	Married/living as married	5+	Yes	Obese	No	6	1.2	4.3	0.73	1.26	1.48	Municipality	0.36244	Tap in house/cmpd	Never	Uganda	Entebbe Municipality	Secondary or above	Self-employed	<38	Healthy drinker	Negative	Negative	Negative	1536
Female	Vehicle	25-34	Married/living as married	5+	Yes	Obese	Yes	4.5	0.8	2.5	2.11	1.32	1.03	Rural	2.1497	Tap in house/cmpd	Never	Uganda	Rural Wakiso	Secondary or above	Self-employed	>=38	Never drinker	Negative	Negative	Negative	1537
Female	Vehicle	35-44	Married/living as married	1	Yes	Normal	No	5.1	1.4	3.4	0.84	1.54	1.21	Rural	2.1497	Tap in house/cmpd	Never	Uganda	Rural Wakiso	Primary	Self-employed	<38	Never drinker	Negative	Negative	Negative	1538
Male	Bicycle	35-44	Married/living as married	3	No	Normal	No	3.6	0.5	2.3	1.2	0.98	0.85	District town	0.497486	Well	Never	Tanzania	District town Geita	Primary	Self-employed	>=38	Never drinker	Negative	Positive and not on treatment	Negative	1539
Female	Walk	25-34	Single	5+	No	Normal	No	4.9	1.7	3	0.58	1.49	0.98	Municipality	0.36244	Tap in house/cmpd	Never	Uganda	Entebbe Municipality	Secondary or above	Formal employment	>=38	Never drinker	Negative	Negative	Negative	1540
Male	Walk	45+	Married/living as married	1	Yes	Normal	No	4.5	0.9	2.8	1.8	1.28	0.86	Municipality	0.36244	Tap in house/cmpd	Exsmoker	Uganda	Entebbe Municipality	None/incomplete primary	Not employed	<38	Never drinker	Negative	Negative	Positive and not on treatment	1541
Male	Bicycle	35-44	Married/living as married	3			Yes							District town	0.600469	Tap in house/cmpd	Never	Tanzania	District town Kahama	Primary	Self-employed	<38	Healthy drinker	Negative	Negative	Positive and not on treatment	1542
Male	Vehicle	25-34	Married/living as married	5+	No	Normal	No	2.6	0.8	1.3	0.9	1.2	0.59	Rural	0.141107	Well	Never	Tanzania	Kahama rural	Primary	Self-employed	<38	Ex drinker	Negative	Negative	Negative	1543
Female	Walk	45+	Married/living as married	5+	Yes	Overweight	Yes	7.1	2.3	3.1	1.98	2.51	1.25	District town	0.054045	Tap in house/cmpd	Never	Uganda	District town Mpigi	None/incomplete primary	Self-employed	>=38	Never drinker	Negative	Negative	Positive and not on treatment	1544
Female	Walk	35-44	Married/living as married	5+	Yes	Overweight	Yes	4.7	0.8	2.7	2.93	1.29	1.07	Rural	2.1497	Tap in house/cmpd	Never	Uganda	Rural Wakiso	Secondary or above	Not employed	<38	Ex drinker	Negative	Negative	Negative	1545
Male	Walk	<25	Single	4	No	Normal	No	2.9	0.5	1.4	2.1	1.08	0.71	Rural	0.157234	Well	Never	Tanzania	Kahama rural	Primary	Self-employed	<38	Never drinker	Negative	Negative	Negative	1546
Female	Vehicle	25-34	Married/living as married	3	Yes	Normal	No	3.6	1.2	1.9	0.6	1.33	0.64	Municipality	4.20942	Tap in house/cmpd	Never	Tanzania	Mwanza Municipality	Primary	Self-employed	<38	Never drinker	Negative	Negative	Negative	1547
Female	Walk	45+	Married/living as married	5+	Yes	Obese	Yes	5.3	1.3	3.2	1.2	1.71	0.99	District town	0.497486	Well	Never	Tanzania	District town Geita	Primary	Formal employment	>=38	Never drinker	Negative	Negative	Positive and on treatment	1548
Female	Walk	45+	Married/living as married	5+	Yes	Overweight	Yes	4.8	0.7	3.2	1.47	1.16	1.2	Rural	2.1497	Well	Never	Uganda	Rural Wakiso	None/incomplete primary	Self-employed	<38	Healthy drinker	Negative	Negative	Negative	1549
Female	Walk	45+	Widowed/separated/divorced	2	Yes	Normal	Yes	5.3	1	2.7	3.37	1.64	1.15	Rural	0.1225	Well	Never	Tanzania	Kahama rural	None/incomplete primary	Self-employed	<38	Ex drinker	Negative	Negative	Positive and not on treatment	1550
Female	Vehicle	<25	Single	5+	No	Overweight	Yes	3	0.8	1.8	1.2	0.81	0.72	Municipality	0.36244	Tap in house/cmpd	Never	Uganda	Entebbe Municipality	Secondary or above	Self-employed	<38	Never drinker	Negative	Negative	Negative	1551
Male	Vehicle	25-34	Married/living as married	4	Yes	Normal	No	4.1	1	2.4	0.77	1.29	0.61	District town	0.450352	Other	Never	Tanzania	District town Kahama	Primary	Self-employed	>=38	Ex drinker	Negative	Negative	Negative	1552
Male	Walk	45+	Widowed/separated/divorced	0	No	Underwt	No	3.4	1.7	1.1	0.9	1.76	0.49	Rural	2.1497	Well	Current	Uganda	Rural Wakiso	None/incomplete primary	Not employed	<38	Ex drinker	Negative	Negative	Negative	1553
Male	Walk	35-44	Married/living as married	3	Yes	Underwt	No	1.7	0.5	0.6	0.5	0.75	0.33	Rural	0.14734	Well	Never	Tanzania	Geita rural	None/incomplete primary	Self-employed	<38	Ex drinker	Negative	Negative	Negative	1554
Female	Walk	25-34	Married/living as married	4	Yes	Normal	No	3.3	1.2	1.7	0.58	1.44	0.54	District town	0.450352	Other	Never	Tanzania	District town Kahama	Primary	Self-employed	<38	Ex drinker	Negative	Negative	Negative	1555
Male	Bicycle	45+	Married/living as married	4	Yes	Normal	No	2.5	0.2	0.7	1.96	0.84	0.74	Rural	0.14304	Well	Never	Tanzania	Kahama rural	None/incomplete primary	Self-employed	<38	Ex drinker	Negative	Negative	Negative	1556
Male	Walk	<25	Single	2		Normal	No	3.4	1.2	1.6	0.9	1.26	0.59	Rural	0.221428	Well	Current	Tanzania	Geita rural	Primary	Not employed	>=38	Ex drinker	Negative	Negative	Negative	1557
Female	Bicycle	45+	Married/living as married	3	Yes	Normal	No	3.5	1	1.6	1.6	1.23	0.62	Rural	0.252459	Well	Current	Tanzania	Geita rural	Primary	Self-employed	<38	Ex drinker	Negative	Negative	Negative	1558
Male	Vehicle	<25	Single	4	No	Normal	No	3.7	1.1	2.1	1.04	1.34	0.83	Rural	2.1497	Tap in house/cmpd	Never	Uganda	Rural Wakiso	Secondary or above	Self-employed	<38	Never drinker	Negative	Negative	Positive and not on treatment	1559
Male	Walk	<25	Single	4	No	Normal	No	3.6	1	1.9	0.87	1.27	0.65	District town	0.450352	Tap in house/cmpd	Never	Tanzania	District town Kahama	Primary	Self-employed	<38	Never drinker	Negative	Negative	Negative	1560
Male	Walk	45+	Married/living as married	4	No	Normal	No	3.7	1.1	2	1	1.52	0.84	Rural	1.15923	Well	Current	Uganda	Rural Mpigi	None/incomplete primary	Self-employed	<38	Healthy drinker	Negative	Negative	Positive and not on treatment	1561
Female	Walk	45+	Married/living as married	5+	Yes	Normal	No	3.7	1	1.8	1.62	1.44	0.74	Rural	0.1225	Well	Never	Tanzania	Kahama rural	None/incomplete primary	Self-employed	<38	Never drinker	Negative	Positive and on treatment	Negative	1562
Female	Walk	25-34	Married/living as married	1	No	Normal	No	3.6	1.3	1.5	1.7	1.41	0.55	Rural	0.224587	Well	Never	Tanzania	Geita rural	Primary	Not employed	<38	Never drinker	Negative	Negative	Negative	1563
Female	Walk	<25	Married/living as married	3	No	Normal	No	3.7	1	1.9	0.82	1.13	0.68	Rural	2.1497	Well	Never	Uganda	Rural Wakiso	Secondary or above	Formal employment	<38	Never drinker	Negative	Negative	Negative	1564
Female	Walk	25-34	Married/living as married	3	Yes	Overweight	Yes	5.5	1.2	3.5	0.83	1.42	1.27	District town	0.054045	Tap in house/cmpd	Never	Uganda	District town Mpigi	Secondary or above	Not employed	<38	Ex drinker	Negative	Negative	Negative	1565
Male	Bicycle	25-34	Widowed/separated/divorced	5+	Yes	Normal	No	1.6	0.1	0.6	0.98	0.43	0.61	Municipality	0.36244	Tap in house/cmpd	Exsmoker	Uganda	Entebbe Municipality	None/incomplete primary	Self-employed	>=38	Healthy drinker	Negative	Negative	Negative	1566
Male	Walk	45+	Widowed/separated/divorced	0	No	Normal	No	3.5	1.2	1.6	1.07	1.41	0.64	Rural	1.15923	Well	Current	Uganda	Rural Mpigi	None/incomplete primary	Not employed	<38	Healthy drinker	Negative	Positive and not on treatment	Positive and not on treatment	1567
Male	Vehicle	35-44	Married/living as married	5+	No	Normal	No	7.9	1	5.8	0.99	1.24	2.03	District town	0.054045	Tap in house/cmpd	Never	Uganda	District town Mpigi	Secondary or above	Formal employment	>=38	Healthy drinker	Negative	Negative	Negative	1568
Male	Bicycle	25-34	Married/living as married	5+	Yes	Underwt	No	3.5	0.7	2.2	0.8	1.13	0.73	Rural	0.157234	Well	Never	Tanzania	Kahama rural	Primary	Self-employed	<38	Never drinker	Negative	Positive and not on treatment	Negative	1569
Male	Bicycle	<25	Single	3	Yes	Normal	No	4.2	0.8	2.7	1	1.1	0.86	District town	0.390882	Well	Never	Tanzania	District town Geita	Primary	Self-employed	>=38	Never drinker	Negative	Negative	Negative	1570
Male	Vehicle	<25	Married/living as married	5+	No	Normal	No	5.8	1.5	3.6	1.42	1.72	1.15	District town	0.878363	Tap in house/cmpd	Never	Uganda	District town Wakiso	Secondary or above	Self-employed	>=38	Never drinker	Negative	Negative	Negative	1571
Female	Vehicle	<25	Single	4	No	Overweight	No	5	1.9	2.7	1.31	1.78	0.91	District town	0.878363	Tap in house/cmpd	Never	Uganda	District town Wakiso	Secondary or above	Not employed	<38	Healthy drinker	Negative	Negative	Negative	1572
Female	Walk	25-34	Widowed/separated/divorced	1		Normal	Yes	5.4	1.4	3.2	0.93	1.62	0.92	District town	0.450352	Tap in house/cmpd	Never	Tanzania	District town Kahama	Secondary or above	Formal employment	>=38	Never drinker	Negative	Negative	Negative	1573
Male	Vehicle	45+	Married/living as married	4	No	Overweight	Yes	5.2	1.1	3.3	1.87	1.43	1.21	District town	0.878363	Well	Never	Uganda	District town Wakiso	Secondary or above	Formal employment	>=38	Ex drinker	Negative	Negative	Negative	1574
Female	Vehicle	<25	Single	5+	No	Overweight	Yes	5.5	1.2	3.4	1.83	1.68	1.36	Rural	2.1497	Tap in house/cmpd	Never	Uganda	Rural Wakiso	Secondary or above	Not employed	<38	Never drinker	Negative	Negative	Positive and not on treatment	1575
Male	Vehicle	25-34	Married/living as married	5+	Yes	Normal	No	3.6	1.1	1.6	1.4	1.3	0.65	District town	0.497486	Well	Never	Tanzania	District town Geita	Primary	Formal employment	>=38	Never drinker	Negative	Negative	Negative	1576
Female	Walk	25-34	Married/living as married	4	Yes	Obese	Yes	4.1	1.4	2	1.14	1.45	0.81	Rural	2.1497	Well	Never	Uganda	Rural Wakiso	Secondary or above	Self-employed	<38	Never drinker	Negative	Negative	Negative	1577
Male	Walk	25-34	Married/living as married	2	No	Normal	No	4.1	1	2.4	1.36	1.37	0.87	District town	0.054045	Tap in house/cmpd	Never	Uganda	District town Mpigi	Secondary or above	Self-employed	>=38	Healthy drinker	Negative	Negative	Negative	1578
Female	Vehicle	45+	Married/living as married	4	No	Obese	Yes	5.9	1.1	3.8	2.15	1.65	1.2	Rural	2.1497	Well	Never	Uganda	Rural Wakiso	None/incomplete primary	Self-employed	>=38	Never drinker	Negative	Negative	Positive and not on treatment	1579
Female	Bicycle	<25	Single	5+	Yes	Normal	No	5.2	1.5	3.2	0.91	1.52	0.99	District town	0.878363	Tap in house/cmpd	Never	Uganda	District town Wakiso	Secondary or above	Self-employed	>=38	Never drinker	Negative	Negative	Negative	1580
Female	Walk	45+	Married/living as married	3	Yes	Overweight	Yes	4	0.7	1.7	2.39	1.13	0.71	District town	0.600469	Other	Never	Tanzania	District town Kahama	None/incomplete primary	Not employed		Never drinker	Negative	Negative	Negative	1581
Female	Walk	35-44	Married/living as married	5+		Obese	Yes	3.4	0.8	1.4	1.73	1.84	0.84	Rural	0.168545	Well	Never	Tanzania	Kahama rural	None/incomplete primary	Self-employed	<38	Never drinker	Negative	Negative	Negative	1582
Female	Vehicle	45+	Widowed/separated/divorced	4	Yes	Underwt	No	8.9	1.7	5.7	2.5	1.91	1.5	Municipality	4.20942	Tap in house/cmpd	Current	Tanzania	Mwanza Municipality	None/incomplete primary	Self-employed	<38	Ex drinker	Negative	Negative	Negative	1583
Male	Walk	35-44	Married/living as married	3	No	Normal	No	3.8	1	2	1.67	1.93	0.61	Rural	1.15923	Well	Never	Uganda	Rural Mpigi	Primary	Self-employed	>=38	Ex drinker	Negative	Positive and on treatment	Negative	1584
Male	Walk	<25	Single	5+	Yes	Normal	No	4.2	1	2.5	0.8	1.17	0.79	Rural	0.242154	Well	Never	Tanzania	Geita rural	None/incomplete primary	Self-employed	<38	Never drinker	Negative	Negative	Negative	1585
Male	Vehicle	<25	Single	5+	Yes	Underwt	No	3.9	1.4	2.1	0.5	1.42	0.62	Municipality	5.74011	Tap in house/cmpd	Exsmoker	Tanzania	Mwanza Municipality	Secondary or above	Formal employment	>=38	Never drinker	Negative	Negative	Negative	1586
Female	Vehicle	25-34	Married/living as married	2	Yes	Normal	No	3.6	1.7	1.5	0.67	1.56	0.52	District town	0.878363	Tap in house/cmpd	Never	Uganda	District town Wakiso	Primary	Not employed	<38	Healthy drinker	Negative	Negative	Negative	1587
Male	Walk	35-44	Widowed/separated/divorced	5+	No	Normal	No	3.4	1.6	1.2	1.23	1.77	0.47	District town	0.878363	Well	Exsmoker	Uganda	District town Wakiso	None/incomplete primary	Formal employment	<38	Healthy drinker	Negative	Negative	Negative	1588
Female	Walk	35-44	Married/living as married	5+	Yes	Obese	Yes							District town	0.600469	Tap in house/cmpd	Never	Tanzania	District town Kahama	Secondary or above	Self-employed	<38	Never drinker	Negative		Positive and not on treatment	1589
Female	Walk	<25	Married/living as married	5+	No	Normal	No	4.9	1.3	2.9	1.27	1.84	1.13	Rural	0.14304	Well	Never	Tanzania	Kahama rural	Primary	Self-employed	<38	Never drinker	Negative	Negative	Positive and not on treatment	1590
Male	Walk	45+	Married/living as married	2	Yes	Underwt	No	1.9	0.5	0.8	1	0.88	0.36	Rural	0.203105	Well	Current	Tanzania	Geita rural	None/incomplete primary	Self-employed		Never drinker	Negative	Negative	Negative	1591
Male	Walk	45+	Married/living as married	2	No	Normal	No	3.9	1	2.2	1.05	1.51	0.81	Rural	0.1225	Well	Current	Tanzania	Kahama rural	None/incomplete primary	Self-employed	<38	Never drinker	Negative	Negative	Positive and not on treatment	1592
Male	Vehicle	35-44	Married/living as married	5+	Yes	Normal	No	5.6	1.9	3.2	1.26	1.94	0.97	Municipality	0.36244	Tap in house/cmpd	Never	Uganda	Entebbe Municipality	Secondary or above	Self-employed	>=38	Healthy drinker	Negative	Negative	Positive and not on treatment	1593
Female	Walk	25-34	Widowed/separated/divorced	4	No	Normal	No	5.3	0.7	3.5	1.4	0.92	1.09	Rural	0.252459	Well	Never	Tanzania	Geita rural	None/incomplete primary	Self-employed	<38	Never drinker	Negative	Negative	Negative	1594
Female	Vehicle	25-34	Single	5+	Yes	Overweight	Yes	5.5	1.2	3.2	2.18	1.62	1.05	Rural	2.1497	Tap in house/cmpd	Never	Uganda	Rural Wakiso	Secondary or above	Formal employment	>=38	Never drinker	Negative	Negative	Negative	1595
Female	Walk	45+	Widowed/separated/divorced	5+	No	Normal	Yes	4.9	1	2.6	2.9	1.35	1.11	District town	0.878363	Tap in house/cmpd	Exsmoker	Uganda	District town Wakiso	None/incomplete primary	Formal employment	<38	Ex drinker	Negative	Negative	Negative	1596
Female	Vehicle	45+	Married/living as married	5+	Yes	Obese	Yes	4.1	1.1	2.5	1.12	1.36	0.94	District town	0.878363	Tap in house/cmpd	Never	Uganda	District town Wakiso	Secondary or above	Self-employed	>=38	Unhealthy drinker	Negative	Negative	Negative	1597
Female	Bicycle	<25	Married/living as married	2	Yes	Normal	No	3.5	0.6	1.8	0.6	1.13	0.68	Rural	0.168545	Well	Never	Tanzania	Kahama rural	Primary	Self-employed	<38	Never drinker	Negative	Negative	Negative	1598
Female	Walk	<25	Single	5+	Yes	Normal	No	5.2	1.5	3.2	0.98	1.33	1.05	Municipality	0.36244	Tap in house/cmpd	Never	Uganda	Entebbe Municipality	Secondary or above	Not employed	<38	Never drinker	Negative	Negative	Negative	1599
Male	Bicycle	45+	Married/living as married	5+	No	Underwt	No	2.1	0.3	0.8	1.22	0.96	0.2	Rural	1.15923	Well	Exsmoker	Uganda	Rural Mpigi	None/incomplete primary	Self-employed	>=38	Healthy drinker	Negative	Negative	Negative	1600
Male	Walk	35-44	Married/living as married	5+	Yes	Normal	No	3.7	0.8	1.7	2.67	1.36	0.73	Rural	1.15923	Well	Never	Uganda	Rural Mpigi	None/incomplete primary	Not employed	<38	Ex drinker	Negative	Negative	Negative	1601
Male	Bicycle	35-44	Married/living as married	3	No	Underwt	No	3	0.9	1.5	0.9	1.07	0.58	Rural	1.15923	Well	Current	Uganda	Rural Mpigi	None/incomplete primary	Self-employed	<38	Healthy drinker	Negative	Negative	Negative	1602
Female	Walk	45+	Widowed/separated/divorced	0	Yes	Normal	No	3.8	0.9	2.2	1	1.11	0.77	Rural	0.318036	Well	Never	Tanzania	Geita rural	None/incomplete primary	Self-employed	<38	Healthy drinker	Negative	Negative	Negative	1603
Female	Vehicle	25-34	Married/living as married	5+	Yes	Normal	No	3	1.2	1.5	0.32			Rural	2.1497	Well	Never	Uganda	Rural Wakiso	Primary	Self-employed	>=38	Never drinker	Negative	Negative	Negative	1604
Female	Vehicle	<25	Widowed/separated/divorced	4	Yes	Overweight	Yes	2.7	0.9	1.4	0.72	1.02	0.55	Rural	1.15923	Well	Never	Uganda	Rural Mpigi	Secondary or above	Self-employed	<38	Never drinker	Negative	Negative	Negative	1605
Male	Bicycle	<25	Single	5+	No	Normal	No	3.7	1.5	2	0.56	1.46	0.69	District town	0.878363	Other	Never	Uganda	District town Wakiso	Secondary or above	Not employed	<38	Never drinker	Negative	Negative	Negative	1606
Male	Walk	25-34	Single	3	No	Normal	No	4.1	1.1	2.6	0.5	1.17	0.83	Municipality	4.51009	Tap in house/cmpd	Never	Tanzania	Mwanza Municipality	Secondary or above	Formal employment	>=38	Healthy drinker	Negative	Negative	Positive and not on treatment	1607
Male	Bicycle	25-34	Married/living as married	5+	Yes	Normal	No	4.9	1.8	2.5	1	1.7	0.72	Rural	0.221428	Well	Never	Tanzania	Geita rural	Primary	Self-employed	<38	Unhealthy drinker	Negative	Negative	Negative	1608
Female	Vehicle	<25	Single	5+	Yes	Normal	No	4.4	1.4	2.8	0.65	1.27	0.81	Municipality	0.36244	Tap in house/cmpd	Never	Uganda	Entebbe Municipality	Secondary or above	Not employed	<38	Never drinker	Negative	Negative	Negative	1609
Male	Vehicle	25-34	Married/living as married	5+	Yes	Underwt	No	4.1	1	2.5	0.6	1.48	0.87	Municipality	5.74011	Tap in house/cmpd	Never	Tanzania	Mwanza Municipality	Secondary or above	Self-employed	>=38	Never drinker	Negative	Negative	Negative	1610
Male	Walk	<25	Married/living as married	2	No	Underwt	No	2.9	0.6	1.6	1.5	0.95	0.74	District town	0.054045	Well	Never	Uganda	District town Mpigi	Secondary or above	Self-employed	>=38	Ex drinker	Negative	Negative	Negative	1611
Male	Walk	45+	Married/living as married	5+	Yes	Normal	No	2.7	0.7	1	1.48	1.14	0.52	Rural	0.147261	Well	Exsmoker	Tanzania	Kahama rural	Primary	Self-employed	<38	Ex drinker	Negative	Negative	Negative	1612
Female	Vehicle	45+	Married/living as married	2	No	Underwt	No	5.9	1.6	3.5	1.7	1.98	1	Municipality	4.85702	Tap in house/cmpd	Current	Tanzania	Mwanza Municipality	None/incomplete primary	Self-employed	<38	Ex drinker	Negative	Negative	Negative	1613
Female	Vehicle	<25	Married/living as married	3	No	Normal	No	3.8	1	2.1	1.58	1.32	0.67	District town	0.878363	Tap in house/cmpd	Current	Uganda	District town Wakiso	None/incomplete primary	Formal employment	<38	Unhealthy drinker	Negative	Positive and not on treatment	Negative	1614
Female	Walk	35-44	Widowed/separated/divorced	5+	No	Overweight	Yes	4.3	1.6	2.3	0.77	1.72	0.74	District town	0.878363	Tap in house/cmpd	Never	Uganda	District town Wakiso	Secondary or above	Formal employment	>=38	Ex drinker	Negative	Negative	Negative	1615
Male	Walk	25-34	Married/living as married	5+		Normal	No	3.9	1.1	2.1	1.14	1.34	0.68	District town	0.600469	Tap in house/cmpd	Never	Tanzania	District town Kahama	Secondary or above	Self-employed	>=38	Never drinker	Negative	Negative	Negative	1616
Male	Walk	<25	Single	5+	No	Normal	No	2.6	0.7	1.5	1.03	0.87	0.49	Municipality	0.36244	Tap in house/cmpd	Never	Uganda	Entebbe Municipality	Secondary or above	Not employed	<38	Healthy drinker	Negative	Negative	Negative	1617
Female	Walk	<25	Single	5+	Yes	Normal	No	4.5	1.5	2.2	1.4	1.61	0.66	Rural	0.221428	Well	Never	Tanzania	Geita rural	Secondary or above	Self-employed	<38	Never drinker	Negative	Negative	Negative	1618
Female	Vehicle	45+	Married/living as married	5+	Yes	Normal	Yes	4.1	0.8	2.3	1.35	1.3	0.9	District town	0.600469	Tap in house/cmpd	Never	Tanzania	District town Kahama	None/incomplete primary	Not employed	<38	Ex drinker	Negative	Negative	Negative	1619
Female	Vehicle	25-34	Married/living as married	5+	Yes	Normal	No	5.2	0.9	3.5	0.85	1.35	1.18	District town	0.600469	Tap in house/cmpd	Never	Tanzania	District town Kahama	None/incomplete primary	Self-employed	>=38	Ex drinker	Negative	Negative	Negative	1620
Male	Vehicle	35-44	Married/living as married	5+	Yes	Normal	No	4.7	1	2.7	1.31	1.51	1.06	District town	0.054045	Tap in house/cmpd	Never	Uganda	District town Mpigi	Primary	Self-employed	>=38	Ex drinker	Negative	Negative	Negative	1621
Female	Walk	35-44	Married/living as married	2	Yes	Normal	No							Rural	0.211376	Well	Never	Tanzania	Geita rural	None/incomplete primary	Self-employed	<38	Never drinker	Negative	Negative	Negative	1622
Male	Vehicle	<25	Married/living as married	5+	Yes	Normal	No	4.5	1.8	2.4	0.86	1.81	0.82	District town	0.878363	Tap in house/cmpd	Exsmoker	Uganda	District town Wakiso	None/incomplete primary	Formal employment	>=38	Healthy drinker	Negative	Negative	Negative	1623
Female	Vehicle	25-34	Married/living as married	5+		Overweight	Yes	6	1.5	3.5	1.5	1.69	1.1	Municipality	4.85702	Other	Never	Tanzania	Mwanza Municipality	Primary	Self-employed	>=38	Ex drinker	Negative	Negative	Negative	1624
Female	Vehicle	<25	Single	5+	No	Normal	No	4.3	1.3	2.6	0.73	1.54	0.89	Rural	2.1497	Tap in house/cmpd	Never	Uganda	Rural Wakiso	Secondary or above	Not employed	<38	Ex drinker	Negative	Negative	Negative	1625
Female	Vehicle	25-34	Married/living as married	5+		Overweight	Yes	4.9	1.4	3	0.9	1.83	0.9	District town	0.456029	Well	Never	Tanzania	District town Geita	Primary	Self-employed	>=38	Never drinker	Negative	Negative	Negative	1626
Female	Walk	<25	Single	3	No	Normal	Yes	2.7	0.8	1.6	0.54	0.94	0.54	Rural	1.15923	Well	Never	Uganda	Rural Mpigi	Secondary or above	Not employed	<38	Never drinker	Negative	Negative	Negative	1627
Male	Vehicle	45+	Married/living as married	3	Yes	Normal	No	6.8	0.8	4.3	2.4	1.01	1.18	District town	0.364823	Well	Never	Tanzania	District town Geita	Secondary or above	Self-employed	>=38	Never drinker	Negative	Negative	Negative	1628
Female	Walk	25-34	Married/living as married	2	Yes	Normal	Yes	4.2	1.4	2	1.6	1.69	0.82	Rural	0.14734	Well	Never	Tanzania	Geita rural	None/incomplete primary	Self-employed	<38	Never drinker	Negative	Negative	Negative	1629
Male	Vehicle	25-34	Married/living as married	3	No	Normal	No	4.9	1.4	2.6	1.13	1.5	0.88	Rural	1.15923	Well	Never	Uganda	Rural Mpigi	Secondary or above	Self-employed	>=38	Healthy drinker	Negative	Negative	Negative	1630
Female	Vehicle	45+	Married/living as married	4	No	Underwt	No	3.8	1.4	2.1	0.69	1.59	0.72	Rural	2.1497	Well	Never	Uganda	Rural Wakiso	Primary	Not employed	<38	Never drinker	Negative	Negative	Positive and not on treatment	1631
Male	Vehicle	45+	Married/living as married	5+	Yes	Normal	No							Municipality	5.74011	Tap in house/cmpd	Never	Tanzania	Mwanza Municipality	Secondary or above	Formal employment	>=38	Healthy drinker	Positive and on treatment		Positive and on treatment	1632
Male	Walk	<25	Widowed/separated/divorced	5+	No	Normal	No	3	1	1.4	0.8	1.29	0.48	District town	0.42095	Well	Exsmoker	Tanzania	District town Geita	Secondary or above	Self-employed	>=38	Unhealthy drinker	Negative	Negative	Negative	1633
Male	Walk	35-44	Single	3	No	Normal	No	3.8	1.1	2.3	0.54	1.28	0.74	Rural	2.1497	Tap in house/cmpd	Never	Uganda	Rural Wakiso	None/incomplete primary	Self-employed	>=38	Healthy drinker	Negative	Negative	Positive and not on treatment	1634
Female	Vehicle	35-44	Married/living as married	5+	No	Overweight	Yes	4.7	2	2.1	0.87	2.02	0.73	Rural	2.1497	Tap in house/cmpd	Never	Uganda	Rural Wakiso	Primary	Self-employed	>=38	Healthy drinker	Negative	Positive and on treatment	Negative	1635
Male	Vehicle	45+	Married/living as married	5+	Yes	Normal	No	4.6	1.1	2.8	1.34	1.3	1	District town	0.878363	Tap in house/cmpd	Exsmoker	Uganda	District town Wakiso	Secondary or above	Self-employed	>=38	Healthy drinker	Negative	Positive and not on treatment	Negative	1636
Male	Bicycle	45+	Married/living as married	5+		Normal	No	3.9	1.1	2.3	0.7	1.38	0.69	Rural	0.168545	Well	Never	Tanzania	Kahama rural	None/incomplete primary	Self-employed	>=38	Never drinker	Negative	Negative	Positive and not on treatment	1637
Male	Walk	25-34	Married/living as married	3	Yes	Normal	No	3.8	0.9	2.3	1.1	1.19	1	Municipality	0.36244	Tap in house/cmpd	Never	Uganda	Entebbe Municipality	Secondary or above	Self-employed	>=38	Never drinker	Negative	Negative	Negative	1638
Male	Bicycle	35-44	Married/living as married	4	No	Normal	No	3.5	1	1.9	0.7	1.32	0.61	Rural	0.157234	Well	Current	Tanzania	Kahama rural	Primary	Self-employed	>=38	Ex drinker	Negative	Negative	Negative	1639
Female	Walk	25-34	Single	4	Yes	Normal	No	3.4	1.2	1.7	0.7	1.35	0.77	Rural	1.15923	Well	Never	Uganda	Rural Mpigi	Secondary or above	Self-employed	>=38	Never drinker	Negative	Negative	Negative	1640
Male	Vehicle	25-34	Single	3		Normal	No	4.7	2.5	1.9	0.4	2.72	0.6	Municipality	2.33856	Other	Never	Tanzania	Mwanza Municipality	Secondary or above	Self-employed	>=38	Never drinker	Negative	Negative	Negative	1641
Male	Bicycle	45+	Married/living as married	3	Yes	Underwt	No	3.7	1.2	1.8	0.9	1.33	0.66	Rural	0.252459	Well	Never	Tanzania	Geita rural	Primary	Self-employed	<38	Never drinker	Negative	Negative	Negative	1642
Female	Walk	35-44	Widowed/separated/divorced	3	Yes	Overweight	No	4.8	2.1	2.1	0.88	2.16	0.79	District town	0.054045	Well	Never	Uganda	District town Mpigi	Primary	Self-employed	<38	Never drinker	Negative	Negative	Negative	1643
Female	Walk	<25	Single	2	Yes	Normal	No	4.2	1.1	2.5	0.93	1.47	0.8	District town	0.554279	Tap in house/cmpd	Never	Tanzania	District town Kahama	Primary	Self-employed	>=38	Never drinker	Negative	Positive and not on treatment	Negative	1644
Female	Walk	35-44	Married/living as married	4	Yes	Normal	Yes	7.4	1.7	4.4	3.8	1.73	1.61	District town	0.878363	Tap in house/cmpd	Current	Uganda	District town Wakiso	Secondary or above	Not employed	<38	Unhealthy drinker	Negative	Positive and not on treatment	Negative	1645
Male	Walk	35-44	Married/living as married	4	No	Normal	No	5.1	1.5	3	1.78	1.85	0.77	District town	0.054045	Tap in house/cmpd	Exsmoker	Uganda	District town Mpigi	Primary	Self-employed	>=38	Healthy drinker	Negative	Negative	Positive and not on treatment	1646
Male	Walk	45+	Widowed/separated/divorced	3	Yes	Underwt	No							Rural	0.318036	Well	Never	Tanzania	Geita rural	None/incomplete primary	Self-employed	<38	Never drinker	Negative	Negative	Negative	1647
Female	Walk	45+	Widowed/separated/divorced	4	No	Normal	No	4.4	1.1	2.4	1.23	1.55	0.93	District town	0.054045	Tap in house/cmpd	Never	Uganda	District town Mpigi	Primary	Self-employed	>=38	Healthy drinker	Positive and on treatment	Negative	Negative	1648
Male	Bicycle	45+	Married/living as married	4	Yes	Obese	No	2.9	0.8	1	1.7	1.19	0.47	Rural	0.242154	Well	Never	Tanzania	Geita rural	Primary	Self-employed	<38	Ex drinker	Negative	Negative	Positive and not on treatment	1649
Male	Walk	<25	Single	3		Underwt	No	3.1	1.2	1.4	0.43	1.33	0.52	District town	0.538142	Well	Never	Tanzania	District town Kahama	Secondary or above	Not employed	<38	Never drinker	Negative	Negative	Negative	1650
Male	Vehicle	<25	Single	5+	Yes	Overweight	No	5.1	0.9	3.4	1.44	1.19	1.18	District town	0.878363	Tap in house/cmpd	Never	Uganda	District town Wakiso	None/incomplete primary	Not employed	<38	Never drinker	Negative	Negative	Negative	1651
Male	Vehicle	25-34	Married/living as married	1	No	Normal	No	4.5	0.8	2.8	1.58	1.27	1.12	Rural	1.15923	Well	Never	Uganda	Rural Mpigi	Primary	Formal employment	>=38	Never drinker	Negative	Negative	Negative	1652
Female	Walk	45+	Married/living as married	4	Yes	Obese	Yes	5.6	0.9	3.7	1.9	1.37	1.4	Rural	0.157234	Well	Never	Tanzania	Kahama rural	Primary	Self-employed	<38	Never drinker	Negative	Negative	Negative	1653
Female	Walk	25-34	Married/living as married	5+	Yes	Normal	No	4.4	0.9	2.5	0.58	1.01	0.98	Rural	1.15923	Well	Never	Uganda	Rural Mpigi	None/incomplete primary	Not employed	<38	Ex drinker	Negative	Negative	Negative	1654
Male	Walk	25-34	Single	5+	No	Underwt	No	6.3	1.6	3.9	1.3	1.75	1.07	Municipality	4.20942	Tap in house/cmpd	Current	Tanzania	Mwanza Municipality	Secondary or above	Self-employed	>=38	Unhealthy drinker	Negative	Negative	Negative	1655
Male	Vehicle	45+	Married/living as married	3	Yes	Normal	No	3	1.4	1.3	0.7	1.13	0.44	Municipality	4.85702	Other	Current	Tanzania	Mwanza Municipality	Primary	Self-employed	<38	Never drinker	Negative	Negative	Negative	1656
Male	Walk	25-34	Single	3	Yes	Normal	No	3.8	1.2	2	0.8	1.5	0.47	Municipality	2.33856	Other	Never	Tanzania	Mwanza Municipality	Primary	Formal employment	>=38	Never drinker	Negative	Negative	Negative	1657
Female	Walk	45+	Widowed/separated/divorced	5+	No	Obese	Yes	6.8	1	4.7	2.18	1.24	1.64	Municipality	0.36244	Tap in house/cmpd	Never	Uganda	Entebbe Municipality	Secondary or above	Not employed	>=38	Never drinker	Negative	Positive and on treatment	Negative	1658
Female	Walk	<25	Married/living as married	5+	No	Overweight	Yes	5.5	1.8	2.8	2.61	2.38	1.16	Municipality	0.36244	Tap in house/cmpd	Never	Uganda	Entebbe Municipality	Secondary or above	Not employed	>=38	Ex drinker	Negative	Positive and on treatment	Negative	1659
Male	Vehicle	<25	Single	3	No	Normal	No	4.2	1.2	2.5	0.9	1.23	0.72	Municipality	4.85702	Other	Never	Tanzania	Mwanza Municipality	Secondary or above	Formal employment	>=38	Never drinker	Negative	Negative	Negative	1660
Female	Vehicle	<25	Married/living as married	3	Yes	Normal	No	4.1	1.3	2.4	0.5	1.36	0.72	District town	0.497486	Well	Never	Tanzania	District town Geita	Secondary or above	Formal employment	>=38	Ex drinker	Negative	Negative	Negative	1661
Female	Walk	25-34	Married/living as married	2	No	Obese	Yes	4.1	1.9	1.9	0.43	1.54	0.66	Rural	2.1497	Other	Never	Uganda	Rural Wakiso	Secondary or above	Self-employed	>=38	Never drinker	Negative	Negative	Negative	1662
Female	Walk	<25	Married/living as married	5+	Yes	Normal	Yes	4.2	1.7	1.8	1.6	2.07	0.69	District town	0.456029	Well	Never	Tanzania	District town Geita	Primary	Self-employed	>=38	Never drinker	Negative	Negative	Negative	1663
Female	Walk	25-34	Married/living as married	4	No	Normal	No	2.8	0.9	1.5	1.03	1.14	0.47	Rural	2.1497	Tap in house/cmpd	Never	Uganda	Rural Wakiso	Secondary or above	Formal employment	>=38	Never drinker	Negative	Negative	Negative	1664
Female	Walk	25-34	Married/living as married	1	No	Normal	No	3.2	0.7	1.8	0.98	1	0.67	District town	0.480375	Other	Exsmoker	Tanzania	District town Kahama	Primary	Self-employed		Ex drinker	Negative	Positive and not on treatment	Negative	1665
Male	Bicycle	25-34	Married/living as married	5+	Yes	Normal	No							District town	0.497486	Well	Never	Tanzania	District town Geita	Secondary or above	Self-employed	>=38	Never drinker	Negative	Negative	Negative	1666
Female	Walk	25-34	Married/living as married	5+	No	Overweight	Yes	5.2	0.8	2.6	3.73	1.48	1.15	District town	0.054045	Tap in house/cmpd	Never	Uganda	District town Mpigi	Secondary or above	Self-employed	<38	Never drinker	Negative	Negative	Positive and not on treatment	1667
Male	Bicycle	<25	Single	5+	Yes	Normal	No	3.1	0.8	1.9	0.62	0.96	0.58	District town	0.554279	Tap in house/cmpd	Exsmoker	Tanzania	District town Kahama	Secondary or above	Self-employed	<38	Ex drinker	Negative	Negative	Negative	1668
Female	Bicycle	45+	Widowed/separated/divorced	3		Underwt	No	5.5	1.9	2.5	1.25	2.08	0.93	Rural	0.147261	Tap in house/cmpd	Never	Tanzania	Kahama rural	Primary	Self-employed	>=38	Ex drinker	Negative	Negative	Negative	1669
Female	Vehicle	25-34	Married/living as married	5+	No	Overweight	No	4	1.2	2.7	0.62	1.3	0.95	Municipality	0.36244	Tap in house/cmpd	Never	Uganda	Entebbe Municipality	Secondary or above	Self-employed	>=38	Never drinker	Negative	Negative	Negative	1670
Female	Walk	<25	Married/living as married	3	No	Underwt	No	4.5	1.2	3.1	0.56	1.01	1.14	Municipality	0.36244	Tap in house/cmpd	Never	Uganda	Entebbe Municipality	Secondary or above	Not employed	<38	Healthy drinker	Negative	Negative	Negative	1671
Female	Walk	<25	Married/living as married	1	No	Normal	No	6.2	1.2	4.2	2.59	1.44	1.3	Rural	2.1497	Tap in house/cmpd	Never	Uganda	Rural Wakiso	Secondary or above	Not employed	<38	Never drinker	Negative	Negative	Negative	1672
Male	Bicycle	45+	Married/living as married	5+		Normal	No	2.6	0.6	1.4	1.1	1.09	0.64	Rural	0.141107	Well	Current	Tanzania	Kahama rural	Primary	Self-employed	>=38	Unhealthy drinker	Negative	Negative	Negative	1673
Male	Walk	45+	Widowed/separated/divorced	3	No	Obese	Yes	4.4	0.8	2.4	2.3	1.24	0.91	District town	0.878363	Tap in house/cmpd	Never	Uganda	District town Wakiso	None/incomplete primary	Self-employed	>=38	Never drinker	Positive and not on treatment	Negative	Positive and not on treatment	1674
Male	Bicycle	35-44	Single	5+	Yes	Normal	No	4.3	1.1	2.4	1.37	1.49	0.67	Rural	0.1225	Tap in house/cmpd	Never	Tanzania	Kahama rural	Primary	Self-employed	<38	Ex drinker	Negative	Negative	Negative	1675
Male	Bicycle	45+	Married/living as married	5+	Yes	Normal	No	4.5	1.8	2.2	0.7	1.56	0.71	Rural	0.199633	Well	Never	Tanzania	Geita rural	Secondary or above	Not employed	>=38	Unhealthy drinker	Negative	Negative	Negative	1676
Male	Walk	25-34	Married/living as married	3	No	Normal	No	4.4	1	2.6	1.5	1.37	1.07	Rural	1.15923	Well	Never	Uganda	Rural Mpigi	Primary	Self-employed	<38	Ex drinker	Negative	Negative	Negative	1677
Female	Bicycle	25-34	Married/living as married	5+	Yes	Normal	No	4	1	2.4	0.7	1.5	0.73	Rural	0.168545	Well	Never	Tanzania	Kahama rural	Primary	Self-employed	<38	Never drinker	Negative	Negative	Negative	1678
Male	Vehicle	25-34	Married/living as married	5+	Yes	Overweight	Yes	6	1.2	3.5	3.02	1.66	1.18	Municipality	0.36244	Tap in house/cmpd	Current	Uganda	Entebbe Municipality	Secondary or above	Formal employment	>=38	Unhealthy drinker	Negative	Negative	Negative	1679
Male	Walk	<25	Married/living as married	4	Yes	Normal	No	3.8	1.1	2.1	0.85	1.3	0.78	District town	0.878363	Tap in house/cmpd	Never	Uganda	District town Wakiso	None/incomplete primary	Self-employed	>=38	Never drinker	Negative	Negative	Negative	1680
Female	Walk	25-34	Married/living as married	3	Yes	Normal	No	4.1	1.4	2.2	0.7	1.25	0.69	Rural	0.252459	Well	Never	Tanzania	Geita rural	None/incomplete primary	Self-employed	<38	Never drinker	Negative	Negative	Negative	1681
Female	Vehicle	45+	Widowed/separated/divorced	3	No	Overweight	Yes	4.9	1.3	2.7	1.95	1.66	1.09	District town	0.054045	Tap in house/cmpd	Never	Uganda	District town Mpigi	Primary	Self-employed	<38	Healthy drinker	Negative	Negative	Negative	1682
Male	Walk	45+	Widowed/separated/divorced	5+	No	Underwt	No	4.1	1.1	2.3	0.9	1.08	0.7	Rural	0.318036	Well	Never	Tanzania	Geita rural	None/incomplete primary	Self-employed	>=38	Never drinker	Negative	Negative	Negative	1683
Female	Walk	25-34	Married/living as married	5+		Overweight	Yes	5.7	1.5	3.1	1.9	2.09	1.32	Rural	0.1225	Tap in house/cmpd	Never	Tanzania	Kahama rural	Primary	Self-employed	<38	Never drinker	Negative	Negative	Negative	1684
Female	Walk	45+	Married/living as married	4		Normal	No							Rural	0.242154	Well	Never	Tanzania	Geita rural	None/incomplete primary	Self-employed	<38	Never drinker			Negative	1685
Male	Vehicle	25-34	Married/living as married	5+	No	Normal	No	4.4	1.4	2.4	1.29	1.67	1	Rural	2.1497	Tap in house/cmpd	Never	Uganda	Rural Wakiso	Secondary or above	Self-employed	>=38	Never drinker	Negative	Negative	Positive and not on treatment	1686
Male	Vehicle	25-34	Married/living as married	4	No	Normal	No	4.1	1.2	2	0.54	1.47	0.74	District town	0.054045	Well	Never	Uganda	District town Mpigi	Secondary or above	Self-employed	>=38	Healthy drinker	Negative	Negative	Negative	1687
Female	Walk	45+	Single	5+	Yes	Obese	Yes	6.3	1.2	4	3.07	1.22	1.67	Municipality	0.36244	Tap in house/cmpd	Never	Uganda	Entebbe Municipality	Secondary or above	Formal employment	<38	Ex drinker	Negative	Negative	Negative	1688
Female	Vehicle	35-44	Married/living as married	4	No	Normal	No	5	1.9	2.4	0.75	2.05	0.78	District town	0.054045	Well	Never	Uganda	District town Mpigi	Secondary or above	Not employed	<38	Never drinker	Negative	Negative	Negative	1689
Female	Vehicle	<25	Single	4	No	Normal	No	4.2	1.4	2.2	0.71	1.53	0.78	District town	0.878363	Tap in house/cmpd	Never	Uganda	District town Wakiso	Secondary or above	Formal employment	<38	Ex drinker	Negative	Negative	Negative	1690
Male	Walk	<25	Single	2	Yes	Normal	No	2.7	0.7	1.4	0.9	0.9	0.55	Rural	0.318036	Well	Never	Tanzania	Geita rural	Secondary or above	Not employed	<38	Never drinker	Negative	Negative	Negative	1691
Male	Vehicle	45+	Married/living as married	2	Yes	Normal	No							Municipality	5.74011	Tap in house/cmpd	Current	Tanzania	Mwanza Municipality	Primary	Formal employment	>=38	Never drinker			Negative	1692
Male	Walk	45+	Widowed/separated/divorced	1	No	Normal	No	4.8	1.9	2.6	0.61	1.79	0.87	District town	0.878363	Tap in house/cmpd	Current	Uganda	District town Wakiso	Primary	Not employed	<38	Ex drinker	Negative	Negative	Positive and not on treatment	1693
Female	Walk	<25	Single	5+	Yes	Normal	No	5	1	3.2	1.2	1.12	0.77	Rural	0.14734	Well	Never	Tanzania	Geita rural	Secondary or above	Self-employed	<38	Never drinker	Negative	Negative	Negative	1694
Female	Vehicle	25-34	Single	5+	No	Normal	No	3.9	1.5	2.1	0.82	1.52	0.68	District town	0.878363	Tap in house/cmpd	Never	Uganda	District town Wakiso	Secondary or above	Not employed	<38	Never drinker	Negative	Positive and not on treatment	Negative	1695
Female	Vehicle	45+	Widowed/separated/divorced	2		Overweight	Yes	5.2	1.2	3.4	0.7	1.44	1.08	District town	0.42095	Well	Never	Tanzania	District town Geita	None/incomplete primary	Self-employed	<38	Never drinker	Negative	Negative	Positive and not on treatment	1696
Female	Walk	<25	Single	5+	Yes	Underwt	No	3.4	1	2.1	0.62	1.25	0.82	Rural	2.1497	Tap in house/cmpd	Never	Uganda	Rural Wakiso	Secondary or above	Not employed	<38	Never drinker	Negative	Negative	Positive and not on treatment	1697
Female	Walk	35-44	Married/living as married	5+	No	Normal	No	3	0.8	1.6	1.21	1.22	0.57	Rural	1.15923	Well	Never	Uganda	Rural Mpigi	Secondary or above	Self-employed	<38	Never drinker	Negative	Negative	Negative	1698
Male	Bicycle	<25	Single	5+	Yes	Normal	No	2.7	0.8	1.4	0.7	1.11	0.56	Rural	0.157234	Well	Never	Tanzania	Kahama rural	Primary	Self-employed	<38	Never drinker	Negative	Negative	Negative	1699
Female	Walk	45+	Widowed/separated/divorced	4	No	Underwt	No	5.1	1.4	3	1.07	1.64	1.05	Rural	2.1497	Other	Never	Uganda	Rural Wakiso	None/incomplete primary	Not employed	<38	Ex drinker	Negative	Negative	Positive and not on treatment	1700
Female	Walk	45+	Widowed/separated/divorced	4	Yes	Obese	Yes	4.8	1.3	3	1.31	1.39	1.03	District town	0.878363	Tap in house/cmpd	Never	Uganda	District town Wakiso	Secondary or above	Self-employed	>=38	Unhealthy drinker	Negative	Negative	Negative	1701
Male	Walk	<25	Married/living as married	1	No	Normal	No	3.4	1	2	0.67	1.18	0.74	Rural	1.15923	Well	Never	Uganda	Rural Mpigi	None/incomplete primary	Formal employment	>=38	Healthy drinker	Negative	Negative	Negative	1702
Male	Walk	25-34	Married/living as married	3	Yes	Normal	No	4.1	1.3	2.2	1	1.45	0.7	Municipality	2.33856	Other	Never	Tanzania	Mwanza Municipality	Primary	Self-employed	>=38	Healthy drinker	Negative	Negative	Negative	1703
Female	Walk	35-44	Widowed/separated/divorced	2	Yes	Overweight	Yes	3.2	1.1	1.8	0.99	1.26	0.57	Rural	2.1497	Well	Never	Uganda	Rural Wakiso	None/incomplete primary	Self-employed	>=38	Never drinker	Negative	Negative	Positive and not on treatment	1704
Male	Walk	25-34	Married/living as married	1	Yes	Normal	No	4.1	1	2.1	2.06	1.42	0.77	Rural	1.15923	Well	Never	Uganda	Rural Mpigi	None/incomplete primary	Self-employed	<38	Healthy drinker	Negative	Negative	Negative	1705
Male	Walk	45+	Widowed/separated/divorced	1	No	Normal	No	6	2.4	3.3	1.18	2.35	0.92	Municipality	0.36244	Tap in house/cmpd	Never	Uganda	Entebbe Municipality	Primary	Self-employed	>=38	Unhealthy drinker	Negative	Negative	Positive and not on treatment	1706
Female	Bicycle	35-44	Married/living as married	5+	No	Underwt	No	3.2	1	1.8	0.7	1.12	0.57	Rural	0.199633	Well	Never	Tanzania	Geita rural	Primary	Self-employed	<38	Never drinker	Negative	Negative	Negative	1707
Male	Bicycle	35-44	Married/living as married	5+	Yes	Underwt	No	2	0.1	0	1.63	0.43	0.61	Rural	0.1225	Tap in house/cmpd	Exsmoker	Tanzania	Kahama rural	Primary	Self-employed	>=38	Ex drinker	Negative	Positive and on treatment	Negative	1708
Female	Bicycle	25-34	Married/living as married	3	Yes	Normal	Yes	5.6	1	4	0.84	1.89	1.25	Rural	0.133742	Well	Never	Tanzania	Kahama rural	Primary	Self-employed	<38	Ex drinker	Negative	Negative	Negative	1709
Female	Bicycle	45+	Widowed/separated/divorced	3		Overweight	Yes	5	1.8	2.7	0.7	1.87	0.85	District town	0.547235	Well	Never	Tanzania	District town Geita	Secondary or above	Formal employment	>=38	Unhealthy drinker	Negative	Positive and not on treatment	Negative	1710
Female	Bicycle	<25	Married/living as married	3	No	Normal	No	3.6	1.2	2	0.52	1.54	0.71	Rural	0.14304	Well	Never	Tanzania	Kahama rural	Primary	Self-employed	>=38	Ex drinker	Negative	Negative	Negative	1711
Male	Vehicle	<25	Single	5+	No	Normal	No	3.6	0.7	2.2	1.53	1.11	0.75	District town	0.878363	Tap in house/cmpd	Never	Uganda	District town Wakiso	Secondary or above	Self-employed	>=38	Never drinker	Negative	Negative	Negative	1712
Female	Vehicle	25-34	Married/living as married	4	Yes	Overweight	No	3.7	0.8	2.5	0.48	1.04	0.81	District town	0.878363	Tap in house/cmpd	Never	Uganda	District town Wakiso	Secondary or above	Self-employed	<38	Unhealthy drinker	Negative	Negative	Negative	1713
Male	Bicycle	45+	Married/living as married	4		Overweight	No	5.1	1.7	2.6	1.2	1.64	0.84	District town	0.497486	Other	Exsmoker	Tanzania	District town Geita	Primary	Not employed	<38	Never drinker	Negative	Negative	Negative	1714
Female	Walk	45+	Widowed/separated/divorced	3	No	Normal	Yes	6.9	0.9	4.4	2.5	1.51	1.47	District town	0.390882	Other	Current	Tanzania	District town Geita	None/incomplete primary	Not employed	<38	Unhealthy drinker	Negative	Negative	Positive and not on treatment	1715
Female	Walk	25-34	Married/living as married	3	No	Obese	Yes	2.7	1.2	0.8	1.46	1.5	0.29	Rural	2.1497	Tap in house/cmpd	Never	Uganda	Rural Wakiso	Primary	Not employed	<38	Unhealthy drinker	Negative	Negative	Negative	1716
Female	Bicycle	45+	Married/living as married	4	Yes	Normal	No	4.6	1.1	2.7	0.5	1.03	0.54	Rural	0.203105	Well	Never	Tanzania	Geita rural	None/incomplete primary	Self-employed	<38	Ex drinker	Negative	Negative	Negative	1717
Male	Walk	45+	Married/living as married	2	No		No	2.6	1	1.1	0.7	0.99	0.37	Rural	0.203105	Well	Current	Tanzania	Geita rural	Primary	Self-employed	<38	Unhealthy drinker	Negative	Negative	Negative	1718
Female	Bicycle	35-44	Widowed/separated/divorced	3		Overweight	Yes	3.7	0.9	2.4	0.7	1.25	0.78	Rural	0.1225	Well	Never	Tanzania	Kahama rural	Primary	Self-employed	>=38	Never drinker	Negative	Negative	Positive and not on treatment	1719
Female	Walk	<25	Single	5+		Normal	No	4.1	1.4	2	0.5	1.7	0.6	District town	0.655057	Tap in house/cmpd	Never	Tanzania	District town Kahama	Primary	Not employed	<38	Never drinker	Negative	Negative	Negative	1720
Female	Walk	25-34	Married/living as married	4	Yes	Obese	Yes	4.7	1.1	3.2	0.8	1.19	0.96	Municipality	2.33856	Other	Never	Tanzania	Mwanza Municipality	Primary	Self-employed	<38	Never drinker	Negative	Negative	Negative	1721
Female	Walk	<25	Single	5+	No	Normal	No	4.1	0.8	2.4	0.99	1.5	1.01	Rural	0.147261	Well	Never	Tanzania	Kahama rural	Secondary or above	Self-employed	<38	Never drinker	Negative	Negative	Negative	1722
Female	Walk	25-34	Widowed/separated/divorced	2	No	Normal	No	4.3	1.6	2.3	1.08	1.73	0.78	Municipality	0.36244	Tap in house/cmpd	Never	Uganda	Entebbe Municipality	Primary	Self-employed	<38	Ex drinker	Negative	Negative	Negative	1723
Male	Bicycle	45+	Married/living as married	3	Yes	Normal	No	4.4	1.2	2.5	1	1.27	0.85	Rural	0.318036	Well	Exsmoker	Tanzania	Geita rural	None/incomplete primary	Self-employed	<38	Healthy drinker	Negative	Negative	Negative	1724
Male	Bicycle	<25	Married/living as married	3	No	Normal	No	2.7	0.6	1.5	0.91	1.06	0.67	Rural	0.147261	Well	Never	Tanzania	Kahama rural	Secondary or above	Self-employed	>=38	Never drinker	Negative	Negative	Negative	1725
Female	Vehicle	35-44	Married/living as married	4	Yes	Overweight	Yes	4.4	1.5	2.3	1.03	1.84	0.97	District town	0.054045	Tap in house/cmpd	Never	Uganda	District town Mpigi	Secondary or above	Not employed	<38	Unhealthy drinker	Negative	Negative	Negative	1726
Male	Vehicle	45+	Single	5+	No	Normal	No	5.5	1.3	3.7	1.22	1.35	1.27	Rural	2.1497	Tap in house/cmpd	Never	Uganda	Rural Wakiso	Secondary or above	Self-employed	>=38	Ex drinker	Negative	Negative	Positive and not on treatment	1727
Male	Walk	45+	Married/living as married	4	Yes	Normal	No	5.7	1.4	3.2	1.95	1.84	1.11	District town	0.054045	Well	Never	Uganda	District town Mpigi	None/incomplete primary	Self-employed	>=38	Never drinker	Negative	Negative	Positive and not on treatment	1728
Female	Bicycle	25-34	Married/living as married	4		Normal	No	3.2	0.9	1.7	1.3	1.16	0.78	Rural	0.1225	Well	Never	Tanzania	Kahama rural	Primary	Self-employed	<38	Ex drinker	Negative	Negative	Negative	1729
Female	Walk	25-34	Widowed/separated/divorced	5+		Normal	No	3.4	1	1.8	0.6	1.09	1.6	Rural	0.252459	Well	Never	Tanzania	Geita rural	Secondary or above	Self-employed	<38	Never drinker	Negative	Negative	Negative	1730
Female	Vehicle	45+	Widowed/separated/divorced	1	No	Underwt	No	3.3	1.7	1.3	0.67	1.92	0.48	Rural	1.15923	Well	Never	Uganda	Rural Mpigi	None/incomplete primary	Self-employed	<38	Healthy drinker	Negative	Negative	Negative	1731
Male	Walk	45+	Married/living as married	5+	Yes	Normal	No	3.4	1.3	0.8	3.35	2.25	0.65	Municipality	0.36244	Tap in house/cmpd	Never	Uganda	Entebbe Municipality	Primary	Formal employment	>=38	Healthy drinker	Negative	Negative	Positive and not on treatment	1732
Female	Walk	<25	Single	5+	No	Underwt	No	2.6	0.5	1.5	0.76	0.9	0.62	Rural	1.15923	Well	Never	Uganda	Rural Mpigi	Secondary or above	Not employed	<38	Never drinker	Negative	Negative	Negative	1733
Female	Vehicle	<25	Married/living as married	3	Yes	Underwt	No	4.7	1.6	2.6	0.6	1.69	0.73	Municipality	5.74011	Well	Never	Tanzania	Mwanza Municipality	Primary	Self-employed		Never drinker	Negative	Negative	Negative	1734
Female	Vehicle	<25	Married/living as married	2	No	Normal	Yes	5.3	1.3	2.9	1.51	1.72	1.37	District town	0.054045	Well	Never	Uganda	District town Mpigi	None/incomplete primary	Not employed	<38	Healthy drinker	Negative	Negative	Negative	1735
Female	Vehicle	35-44	Widowed/separated/divorced	5+	No	Obese	Yes	6.2	1.3	4.2	1.46	1.21	1.52	Municipality	0.36244	Tap in house/cmpd	Never	Uganda	Entebbe Municipality	Secondary or above	Formal employment	>=38	Healthy drinker	Negative	Negative	Positive and not on treatment	1736
Male	Bicycle	45+	Married/living as married	3	Yes	Underwt	No	3.9	1.1	2.5	0.7	1.14	0.72	Rural	0.242154	Well	Exsmoker	Tanzania	Geita rural	Primary	Not employed	>=38	Ex drinker	Negative	Negative	Negative	1737
Male	Bicycle	35-44	Married/living as married	5+	Yes	Normal	No	1.9	0.2	0.7	1.2	0.69	0.63	Rural	0.157234	Well	Never	Tanzania	Kahama rural	Primary	Self-employed	<38	Never drinker	Negative	Positive and not on treatment	Positive and not on treatment	1738
Male	Walk	25-34	Married/living as married	3	Yes	Normal	No	1.8	0.2	0.5	1.19	0.71	0.65	District town	0.054045	Tap in house/cmpd	Never	Uganda	District town Mpigi	Secondary or above	Formal employment	>=38	Never drinker	Negative	Negative	Negative	1739
[truncated: 272 more rows]
