# Supplementary material for: Dyslipidemias and cardiovascular risk scores in urban and rural populations in north-western Tanzania and southern Uganda
Source: PLoS One. 2019 Dec 6;14(12):e0223189. doi: 10.1371/journal.pone.0223189 (PMC6897412; doi:10.1371/journal.pone.0223189)
Supplement: S2 Appendix — (XLS) [file pone.0223189.s003.xls]

## Sheet: variables
Variable name	Variable type	Description	Variable label
sex	numeric	1=male, 2=female	sex
agecat	numeric	0= less than 25, 1=25 to 34, 2=35 to 44, 3=more or equal to 45	Age categories (years)
fruit1s	fruit1s	0=no, 1=yes	Eat at least 1 serving of fruit/vegetable per week
educgp	numeric	1=none/incomplete primary, 2=primary, 3=secondary or above	What is the highest level of formal education you have completed?
margp	numeric	1= Married/living as married, 2=Widowed/separated/divorced, 3=single	Marital status
income_grp	numeric	0=less than 38, 1 more or equal to 38	Monthly ncome group (USD)
hhowntotgp	numeric		Number of items owned
bmicat	numeric	0=underweight, 1=normal weight, 2=overweight, 3=obese	BMI categories (kg/m2)
waistyn	numeric	0=no, 1=yes	Waist circumference above cutoff (cm)
chol	numeric		Total cholesterol (mmol/L)
hdl	numeric		high-density lipoprotein cholesterol (mmol/L)
ldl	numeric		low-density lipoprotein cholesterol (mmol/L)
trigl	numeric		triglycerides (mmol/L)
apoa	numeric		apolipoprotein A (g/L)
apob	numeric		apolipoprotein B (g/L)
place	numeric	1=municipality, 2=district town, 3=rural	location
ppwt	numeric		Participant weight
water2	numeric	1=Tap in house/compound, 2=well, 3=other	Water source
smokegp	numeric	1=current, 2=ex-smoker, 3=never	Smoking status
country	numeric	1=Tanzania, 2=Uganda	country
stratum2	numeric	1=Mwanza Municipality, 2=district town Geita, 3=Geita rural, 4=District town Kahama, 5=Kahama rural, 6=Entebbe Municipality, 7=District town Mpigi, 8=District town Wakiso, 9=Rural Mpigi, 10=Rural Wakiso	Sampling stratum
emplgp2	numeric	1=Self-employed, 2=Formal employment, 3=Not employed	Employment
alccat	numeric	1=never drinker, 2=ex-drinker, 3=healthy drinker, 4=unhealthy drinker	Alcohol consumption
dmdiagtrt	numeric	0=negative, 1=positive and not on treatment, 2=positive and on treatment	DM status
hivdiagtrt	numeric	0=negative, 1=positive and not on treatment, 2=positive and on treatment	HIV status
hbpdiagtrt	numeric	0=negative, 1=positive and not on treatment, 2=positive and on treatment	Hypertension status
ID	numeric		Id number
